# Supplementary material for: Probing DNA damage in Rett syndrome neurons uncovers a role for MECP2 regulation of PARP1
Source: Stem Cell Reports. 2025 Sep 25;20(10):102645. doi: 10.1016/j.stemcr.2025.102645 (PMC12790717; doi:10.1016/j.stemcr.2025.102645)
Supplement: Table S1. A list of proteins immunoprecipitated with MECP2 [file mmc2.xlsx]

## Sheet: R18  Total Unfiltered
Gene	Relative Abundance (Ab - No Ab)
ALB	83600000
MECP2	49760324
HSPA8	9500000
HBA2	4.35559e+06
PPARD	4107681
HBB	3.96736e+06
MAP1B	3450000
GIPC1	2800000
H2AC12;H2AC14;H2AC17;H2AC19;H2AC20;H2AC25;H2AC6;H2AC7;H2AC8;H2AJ	2480000
TUBB3	1890000
ACTB;ACTG1	1570000
MARK1	1380000
TUBA1A	1300000
ACTA1;ACTC1	1090000
HSPA9	1070000
HSPA5	859000
HSPA7	820000
FN1	820000
SFPQ	670000
H2AC21	670000
TUBB	630876
TUBB4A	617010
H3-3B;H3-4;H3C12;H3C13	539264
SMARCC2	534290
RPL27	524302
ACTBL2	510000
HSPA1A;HSPA1B	503704
CCT5	500000
FLNA	489310
VIM	480000
TCERG1	415934
DYNLL1	414306
HNRNPR	394512
ILF2	384728
TUBB2B	375034
LMNB1	330000
NONO	325525
RPL39;RPL39P5	320907
DYNLL2	309498
MARK3	293118
SLK	290000
TUBB2A	265408
RPLP2	258000
RPLP1	249444
FHL1	240372
UBTF	226232
H4C16	219466
ATP5F1A	215056
HNRNPU	205387
ILF3	204639
NCL	204025
KHDRBS1	203329
TUBB6	196533
RPL5	192775
S100A8	189476
EEF1A2	173201
H3-7	171995
PRPF19	163796
SMARCC1	157446
RAN	154080
RPL30	152372
IGKC	141196
SLC25A6	138311
ZYX	134922
CENPV	133714
DYNC1H1	129406
MAP1A	121830
NOP56	114818
EEF1A1;EEF1A1P5	113898
LMNB2	110166
H1-10	110000
HSP90AA1	109570
RPL12	108738
YWHAE	108337
HNRNPD	108146
CALML5	107344
SMARCD1	100581
INA	99595
PSPC1	96881.5
MATR3	95284
XRCC5	93925.4
ATP5F1B	93867.5
DPYSL2	93283.5
CCT8	92907
CLTC	91822.8
EZR	91644.4
MAP1LC3A	89754
RPL10A	89045
CCT7	86226.5
IGHG2	86023.5
XRCC6	84949.1
RPS15	83702.6
PCMT1	82103
ACTR1A	81413
RPLP0	80552
NPM1	80373
RPL31	80000
ARID1A	79689.9
RPL13	77741
RPS18	76581.5
MAP1S	75511
HPX	75379.5
RPL21	75350.5
RPL9P9	75253
TOP1	75079.5
H2BC26	73182
KRT6A	70824.9
RPS4X	70178
SEPTIN2	69951.3
RPS3A	69108
NAP1L1	68549.5
NAA50	67855
CRMP1	67069
SMARCE1	66453.1
CAND1	66400.2
MAP1LC3B;MAP1LC3B2	65985.5
RPS9	65302.5
CCT6A	64810
YBX1	64022
ACTL6A	63669.5
SMARCA4	63563.1
FLNC	63251
VCP	62942.9
TCP1	62453.5
S100A9	62241
CLTA	62197.5
CCT4	62069
RPS7	61973.5
ABI1	61415
RPL37A	60275.5
SEPTIN11	58563.6
YWHAQ	57892
SMARCB1	57668.3
RPS3	56820.2
CCT3	56794
DDX17	55468.1
NEURL4	54192
SSB	54186.3
TRAP1	53989.7
TUBA4B	53605
PPP2R1A	52786.8
RPL36A	52523.1
PARP1	52047.1
DDB1	51897.9
FUBP1	50824.5
FLNB	50763.5
RPS23	48833
DPF2	48048.9
RTN4	47845.1
IGLC2;IGLC3	47134.5
HSP90B1	47018.5
RPL35A	46835.6
BCL7C	46806.1
SYNCRIP	46673.7
IGHA1	46523.6
HNRNPA3	45879.3
MYH10	44887
RPL23	43509
RPL6	43464.4
MARCKS	42866.5
HNRNPDL	42580.9
RPL4	42529.9
PRKDC	41779.8
DLST	40107.9
GNB2	39971.7
CKAP4	39865.5
MARK2	39771.1
ITIH4	39563.6
RAB6B	39356.2
HSP90AB1	39341.7
PABPC4	39132.5
BCL7A	39027.5
GNAO1	38631.9
CANX	38552.3
NEFM	38364.5
NOP10	38203
ATP5PB	38093.3
SEPTIN5	38001.1
RPL27A	37138.5
PSMC1	36389.5
STRBP	35496.4
SEPTIN3	35287.5
PABPC1	35216.3
YWHAH	35032.4
RPS16	34964.5
SCML2	34312.2
RPL7	34248
PRKCSH	34225.8
BANF1	34195.9
RPL32	34117.4
KHSRP	33654.3
RTRAF	33169.3
RUVBL1	32879.4
NUP98	32638.5
NHP2	32234.8
DHX9	31904.1
SRSF6	31264.2
EEF1B2	31040.5
SNRPD3	30969
HSPD1	30621.5
PAFAH1B2	30546.9
PHB2	30482.5
ATP5F1C	30262.8
MYO5A	30173.6
RPS29	30000
MAPK1	29961.2
HNRNPK	29910.5
DYNC1LI1	29825.5
RPL19	29514.5
CYFIP2	29200.5
RPL14	29005.6
RPL24	28746
DKC1	28437.9
CSNK2A1	28406.1
NCAM1	28017.3
DPYSL3	27780.1
TOP2B	27664.1
SMARCA5	26737.2
SEPTIN7	26726.5
HNRNPAB	26344.7
DDOST	26274.3
PDS5B	26180.6
RPL10	26074.9
TPM4	25696.9
CKB	25644.6
FBL	25634.4
EWSR1	25444.3
PSMC3	24995.5
DPYSL5	24824.8
SLC25A3	24323.7
RPL17	24228
ABI2	24104.4
RPS20	23761.5
SPTAN1	23752.6
UBA1	23578.6
NSF	23439
GLYR1	22744.7
RAB2A	22699.3
EIF3D	21718.7
RPS15A	21449.4
KRAS	21054.8
HP1BP3	21000
AP2M1	20841.9
DYNLT1	20711
DCTN3	20595
LDHB	20506.7
EEF1D	20434.4
RPL3	20328
UQCRC2	20203.2
ATP5MF	20019.9
H2BC10;H2BC12;H2BC12L;H2BC13;H2BC14;H2BC15;H2BC18;H2BC5;H2BC9	20000
KIF5C	19993.7
GAR1	19907.9
SAP18	19838.9
RUVBL2	19486.8
NUP54	19480.4
DLAT	19471.4
SS18L1	19170.7
HNRNPA0	19144.5
SFXN1	19032.8
RPL7A	18835
CCT6B	18640.3
SNX3	18383.6
PSMD1	18300.3
IGHG4	18107.1
RAB10	18015.5
PTBP1	17998.4
SNRPC	17837.9
PSMC5	17626.1
EIF3I	17475.1
IMMT	17135.8
TMEM35A	17112.6
AP2S1	16769.5
ANOS1	16648.2
IGF2BP2	16499.8
RPS17	16452.6
HCFC1	16430.7
CYC1	16220.2
TRA2B	16148.6
TUBB4B	16048
SMC1A	16017.7
SKP1	15885.5
H1-3	15692.1
SF3B4	15677.6
CRBN	15674.5
TP53BP1	15433.6
DDX5	15394.9
CAPZB	15323.3
TCOF1	15198.8
DCX	14929
CELF2	14894.6
PSMC2	14886
SNU13	14587.9
RPL11	14472.8
CAPZA1	14462.6
RARS1	14318.2
MRPL23	14309.2
VANGL2	14085.9
NES	13997.2
RPL36AL	13735.2
ENY2	13727.8
GSTP1	13724.3
DDX39B	13577.7
COL8A1	13435.6
DYNC1I2	13426.6
RAC1	13396.3
RAD23B	13264.6
CDC5L	13181.5
ANP32A	12974.7
SRSF9	12907.2
LRRC59	12844.5
CSNK2B	12820.4
COX4I1	12635.1
NDUFS6	12600.8
MT-CO2	12592.2
RPL18	12519.9
KRT6B	12347.8
DDX6	12260.1
RTN3	12175.7
KLC1	12031.7
NDUFA9	12010.5
PSMA1	11991.2
CAPZA2	11978.6
ARPC3	11950.6
EEF1E1	11875.2
COPS4	11654.3
ACLY	11631.8
DPYSL4	11396.8
SLC25A5	11204.6
SRP9	11173
ACTN4	11101.8
TAGLN3	11060.6
MEST	11008.6
PSMB4	10908.9
RAB7A	10879.1
YY1	10736.1
PPP1CB	10701.1
LBR	10673.9
RPL13A	10659.8
SMC3	10642.5
BAZ1B	10526.1
CKAP5	10515.2
DPY30	10359.8
PSMA7	10332.8
SNRPF	10277.2
ATP5MG	10127.6
RPL29	10023.6
PSMA6	9991.6

## Sheet: R18 (Ab - No_Ab)
Gene	Relative Abundance (Ab - No Ab)
ALB	83600000
MECP2	49760324
HSPA8	9500000
HBA2	4.35559e+06
PPARD	4107681
HBB	3.96736e+06
MAP1B	3450000
GIPC1	2800000
H2AC12;H2AC14;H2AC17;H2AC19;H2AC20;H2AC25;H2AC6;H2AC7;H2AC8;H2AJ	2480000
TUBB3	1890000
ACTB;ACTG1	1570000
MARK1	1380000
TUBA1A	1300000
ACTA1;ACTC1	1090000
HSPA9	1070000
HSPA5	859000
HSPA7	820000
FN1	820000
SFPQ	670000
H2AC21	670000
TUBB	630876
TUBB4A	617010
H3-3B;H3-4;H3C12;H3C13	539264
SMARCC2	534290
RPL27	524302
ACTBL2	510000
HSPA1A;HSPA1B	503704
CCT5	500000
FLNA	489310
VIM	480000
TCERG1	415934
DYNLL1	414306
HNRNPR	394512
ILF2	384728
TUBB2B	375034
LMNB1	330000
NONO	325525
RPL39;RPL39P5	320907
DYNLL2	309498
MARK3	293118
SLK	290000
TUBB2A	265408
RPLP2	258000
RPLP1	249444
FHL1	240372
UBTF	226232
H4C16	219466
ATP5F1A	215056
HNRNPU	205387
ILF3	204639
NCL	204025
KHDRBS1	203329
TUBB6	196533
RPL5	192775
S100A8	189476
EEF1A2	173201
H3-7	171995
PRPF19	163796
SMARCC1	157446
RAN	154080
RPL30	152372
IGKC	141196
SLC25A6	138311
ZYX	134922
CENPV	133714
DYNC1H1	129406
MAP1A	121830
NOP56	114818
EEF1A1;EEF1A1P5	113898
LMNB2	110166
HSP90AA1	109570
RPL12	108738
YWHAE	108337
HNRNPD	108146
CALML5	107344
H1-10	110000
SMARCD1	100581
INA	99595
PSPC1	96881.5
MATR3	95284
XRCC5	93925.4
ATP5F1B	93867.5
DPYSL2	93283.5
CCT8	92907
CLTC	91822.8
EZR	91644.4
MAP1LC3A	89754
RPL10A	89045
CCT7	86226.5
IGHG2	86023.5
XRCC6	84949.1
RPS15	83702.6
PCMT1	82103
ACTR1A	81413
RPLP0	80552
NPM1	80373
ARID1A	79689.9
RPL31	80000
RPL13	77741
RPS18	76581.5
MAP1S	75511
HPX	75379.5
RPL21	75350.5
RPL9P9	75253
TOP1	75079.5
H2BC26	73182
KRT6A	70824.9
RPS4X	70178
SEPTIN2	69951.3
RPS3A	69108
NAP1L1	68549.5
NAA50	67855
CRMP1	67069
SMARCE1	66453.1
CAND1	66400.2
MAP1LC3B;MAP1LC3B2	65985.5
RPS9	65302.5
CCT6A	64810
YBX1	64022
ACTL6A	63669.5
SMARCA4	63563.1
FLNC	63251
VCP	62942.9
TCP1	62453.5
S100A9	62241
CLTA	62197.5
CCT4	62069
RPS7	61973.5
ABI1	61415
RPL37A	60275.5
SEPTIN11	58563.6
YWHAQ	57892
SMARCB1	57668.3
RPS3	56820.2
CCT3	56794
DDX17	55468.1
NEURL4	54192
SSB	54186.3
TRAP1	53989.7
TUBA4B	53605
PPP2R1A	52786.8
RPL36A	52523.1
PARP1	52047.1
DDB1	51897.9
FUBP1	50824.5
FLNB	50763.5
RPS23	48833
DPF2	48048.9
RTN4	47845.1
IGLC2;IGLC3	47134.5
HSP90B1	47018.5
RPL35A	46835.6
BCL7C	46806.1
SYNCRIP	46673.7
IGHA1	46523.6
HNRNPA3	45879.3
MYH10	44887
RPL23	43509
RPL6	43464.4
MARCKS	42866.5
HNRNPDL	42580.9
RPL4	42529.9
PRKDC	41779.8
DLST	40107.9
GNB2	39971.7
CKAP4	39865.5
MARK2	39771.1
ITIH4	39563.6
RAB6B	39356.2
HSP90AB1	39341.7
PABPC4	39132.5
BCL7A	39027.5
GNAO1	38631.9
CANX	38552.3
NEFM	38364.5
NOP10	38203
ATP5PB	38093.3
SEPTIN5	38001.1
RPL27A	37138.5
PSMC1	36389.5
STRBP	35496.4
SEPTIN3	35287.5
PABPC1	35216.3
YWHAH	35032.4
RPS16	34964.5
SCML2	34312.2
RPL7	34248
PRKCSH	34225.8
BANF1	34195.9
RPL32	34117.4
KHSRP	33654.3
RTRAF	33169.3
RUVBL1	32879.4
NUP98	32638.5
NHP2	32234.8
DHX9	31904.1
SRSF6	31264.2
EEF1B2	31040.5
SNRPD3	30969
HSPD1	30621.5
PAFAH1B2	30546.9
PHB2	30482.5
ATP5F1C	30262.8
MYO5A	30173.6
MAPK1	29961.2
HNRNPK	29910.5
DYNC1LI1	29825.5
RPL19	29514.5
CYFIP2	29200.5
RPL14	29005.6
RPL24	28746
DKC1	28437.9
CSNK2A1	28406.1
NCAM1	28017.3
DPYSL3	27780.1
TOP2B	27664.1
RPS29	30000
SMARCA5	26737.2
SEPTIN7	26726.5
HNRNPAB	26344.7
DDOST	26274.3
PDS5B	26180.6
RPL10	26074.9
TPM4	25696.9
CKB	25644.6
FBL	25634.4
EWSR1	25444.3
PSMC3	24995.5
DPYSL5	24824.8
SLC25A3	24323.7
RPL17	24228
ABI2	24104.4
RPS20	23761.5
SPTAN1	23752.6
UBA1	23578.6
NSF	23439
GLYR1	22744.7
RAB2A	22699.3
EIF3D	21718.7
RPS15A	21449.4
KRAS	21054.8
HP1BP3	21000
AP2M1	20841.9
DYNLT1	20711
DCTN3	20595
LDHB	20506.7
EEF1D	20434.4
RPL3	20328
UQCRC2	20203.2
H2BC10;H2BC12;H2BC12L;H2BC13;H2BC14;H2BC15;H2BC18;H2BC5;H2BC9	20000
ATP5MF	20019.9
KIF5C	19993.7
GAR1	19907.9
SAP18	19838.9
RUVBL2	19486.8
NUP54	19480.4
DLAT	19471.4
SS18L1	19170.7
HNRNPA0	19144.5
SFXN1	19032.8
RPL7A	18835
CCT6B	18640.3
SNX3	18383.6
PSMD1	18300.3
IGHG4	18107.1
RAB10	18015.5
PTBP1	17998.4
SNRPC	17837.9
PSMC5	17626.1
EIF3I	17475.1
IMMT	17135.8
TMEM35A	17112.6
AP2S1	16769.5
ANOS1	16648.2
IGF2BP2	16499.8
RPS17	16452.6
HCFC1	16430.7
CYC1	16220.2
TRA2B	16148.6
TUBB4B	16048
SMC1A	16017.7
SKP1	15885.5
H1-3	15692.1
SF3B4	15677.6
CRBN	15674.5
TP53BP1	15433.6
DDX5	15394.9
CAPZB	15323.3
TCOF1	15198.8
DCX	14929
CELF2	14894.6
PSMC2	14886
SNU13	14587.9
RPL11	14472.8
CAPZA1	14462.6
RARS1	14318.2
MRPL23	14309.2
VANGL2	14085.9
NES	13997.2
RPL36AL	13735.2
ENY2	13727.8
GSTP1	13724.3
DDX39B	13577.7
COL8A1	13435.6
DYNC1I2	13426.6
RAC1	13396.3
RAD23B	13264.6
CDC5L	13181.5
ANP32A	12974.7
SRSF9	12907.2
LRRC59	12844.5
CSNK2B	12820.4
COX4I1	12635.1
NDUFS6	12600.8
MT-CO2	12592.2
RPL18	12519.9
KRT6B	12347.8
DDX6	12260.1
RTN3	12175.7
KLC1	12031.7
NDUFA9	12010.5
PSMA1	11991.2
CAPZA2	11978.6
ARPC3	11950.6
EEF1E1	11875.2
COPS4	11654.3
ACLY	11631.8
DPYSL4	11396.8
SLC25A5	11204.6
SRP9	11173
ACTN4	11101.8
TAGLN3	11060.6
MEST	11008.6
PSMB4	10908.9
RAB7A	10879.1
YY1	10736.1
PPP1CB	10701.1
LBR	10673.9
RPL13A	10659.8
SMC3	10642.5
BAZ1B	10526.1
CKAP5	10515.2
DPY30	10359.8
PSMA7	10332.8
SNRPF	10277.2
ATP5MG	10127.6
RPL29	10023.6
PSMA6	9991.6

## Sheet: R16 Total Unfiltered
Gene	Relative Abundance (Ab - No Ab)
IGHG1	271819070
H1-4	61026950
H1-5	38870430
KRT9	37018751
H1-1	31181730
MECP2	21358640
RPL22	17200772
SRP9	12603693
H2AC21	10293330
SRP14	7701916
GIPC2	6806210
RPS25	6404650
H2BC10;H2BC12;H2BC12L;H2BC13;H2BC14;H2BC15;H2BC18;H2BC5;H2BC9	5394660
H2AC12;H2AC14;H2AC17;H2AC19;H2AC20;H2AC25;H2AC6;H2AC7;H2AC8;H2AJ	4082439
H1-0	3059609
H1-10	3019390
TOP1	2810217
PPHLN1	2777820
KCTD1	2696970
RPL23A	2473958
WIPF2	1618560
HMGA1	1618551
RPL35	1552243
HMGB2	1390722
TASOR	1335970
DYNLL1	1185143
TCOF1	1.16878e+06
SMARCC1	1160808
PPIG	1102693
TUBB3	994730
KCTD15	936969
UBTF	888755
HMGB1	820916
H3-3B;H3-4;H3C12;H3C13	762087
GPRIN1	647840
LYAR	626661
TUBB	611973
RPL27	606405
DYNLL2	574552
RPL26	572619
ZNF609	572152
H4C16	569661
BCL7A	516681
HRG	513547
HMGB3	511405
DEK	510442
HRNR	502567
UBLCP1	471750
H2BC26	461601
SMARCE1	458512
PARP1	434927
DPF2	422331
SFPQ	409140
RPLP2	396543
JUP	394152
KRT14	375905
DSG1	364806
H2AZ1;H2AZ2	345335
TASOR2	337530
KRT16	329320
HP1BP3	328137
NCL	323734
SMARCA4	313862
TUBA4B	311666
PKP1	307872
NOP58	306743
RPS7	296690
PRDX2	287589
DSC1	285602
EWSR1	276084
TUBA1A	271290
WDR5	270853
KATNIP	265030
RPL29	255836
SMARCD1	252945
DACH1	231947
HNRNPR	229546
RPL12	223180
MORC2	220142
LYZ	216906
DSP	214887
RPL7	212917
ARID1A	212417
ACTL6A	210034
SS18	207947
HSPA5	205320
TP53BP1	202580
BCL7C	198380
RPL31	197961
RPS23	186770
KATNAL1	184716
RPL32	179109
HNRNPD	168843
RPS17	165270
HMGA2	163730
GAR1	155781
RPL19	151695
HSPA7	143889
CDSN	140729
CSNK2A1	136379
RPLP0	131792
ABI1	131759
TANC2	128872
RBMX	124358
SMARCB1	122111
C1R	120079
IGHA1	118879
HADHB	116864
SMARCC2	115910
RPL4	113571
NOP10	113050
HNRNPC	112195
TUBB2A	109683
ERH	109449
KDM5C	109370
RPLP1	109306
PRPF3	106493
RPS20	104682
CHD4	100713
RPL13	99463
SBSN	97344.1
SNRPGP15	95752
RPL21	93986
NPM1	93437
VANGL2	89347.4
RPS3A	87002.4
LCN1	86979.4
TUBB4B	85707
CSNK2B	83007.4
RPS13	82446.9
HADHA	82414
TUBB2B	81226
XRCC5	81027.1
SSRP1	80511.4
MACROH2A2	79183.9
C12orf57	79105.7
BRK1	78471.2
KHDRBS1	78297
RPS8	78218
LMX1A;LMX1B	76429.9
KATNB1	75898
DDB1	75075
HDGF	72289
PLG	71869.8
KNOP1	71796.7
DENR	71026.6
MAP1LC3B;MAP1LC3B2	70996
DPM1	70609.7
DSC3	69928.1
FUS	69904
KPNA3	69528.7
DCD	69275
CPNE3	68949.8
MATR3	68623.8
RPS24	67579.3
RPL7A	64669
CDC5L	62681.9
C4A	61658.2
NUCKS1	59262.9
PPIB	56643.8
EZR	55742
TAF15	55509.3
C9orf78	55180.3
NHP2	54433.8
DAXX	54300.3
SON	53814.9
PIP	52394
SRRM1	52373.9
SNRPD2	52245
SNU13	51519.3
SNRPE	51484
RPL23	50772.6
SRP72	49912.4
DYNLT1	48663
RPL34	48015
RPL35A	47334.5
SS18L1	46408.4
ALYREF	45633
MAZ;PATZ1;VEZF1	45195.7
STRBP	45061
SNRPB;SNRPN	44491
RPS18	44208
CUL1	43473
SMARCD3	40801
RPA3	40796.2
PRDX1	39169.7
NONO	39167
EFTUD2	36343
PCBP2	36045
MAP1LC3A	35898
RAB1B	34981.9
RAD23B	34869.8
IGLC2;IGLC3	34483.6
PHF2	33873.8
EPB41L5	33420.8
RPL5	32940
RPS4X	32622
ZFR	32586.9
LTF	31843.8
TMA7;TMA7B	31613.2
FABP5	31457.2
HSPB1	31212.3
RPL30	31025.9
DPY30	30951.4
HDAC2	29540.4
STOML2	28425.4
FBL	28308.1
FUBP1	28302
NOP56	27801.7
CTSC	27746.8
RPL27A	27710.2
BACH2	27462.8
CHTOP	26801.8
MORC4	26259
SNRNP70	25513
RPS19	24982
CHMP4B	24970
BTF3L4	24827
YBX1	24748
PTMA	24375.3
RPS6	22640.1
RPL39;RPL39P5	22574
RPL38	22043.4
DR1	21584.9
RPS9	20921.7
RPL17	20807
RPL14	20775.4
SF3B2	20112.6
SELENOH	20086.7
ZNF449	20030.3
CST1;CST4	19398
RPL18	19176.7
KPNA4	18857.5
ANP32A	18613.6
TUBA4A	18530
LHX1;LHX5	17737.5
TJP1	17587.7
UBA6	17296.4
LSM14A	17245
PRKDC	16951
EIF2S2	16592.2
ARID1B	16538.9
LRRC59	16473.2
YEATS4	16245.7
ADD1;ADD2	16052
EIF3H	15980
DNAJB1	15951.4
RPS15A	15826
GSTM2	15574.3
RPS3	15179.3
CBX3	15018
PHF6	14851.2
SLIRP	14265.7
RPL13A;RPL13AP3	14244.1
RPL11	14229
SERPINH1	13693.6
U2AF2	13539.5
SNRPD3	13525
TRIM21	13250.9
ATP5PO	13215.1
CBX1	12932.8
TRA2B	12780.9
MARK1	12710
PPIA	12665
KDM1B	12652.7
RPS10	12575
SRSF3	12354.6
SUB1	12133.3
AHCYL1	12126
RALY	12115.2
PSPC1	12047.6
RPS16	11897.7
HMGN1	11674.5
HNRNPDL	11648.2
IGKC	10105.2
SF1	10094.1
HBD	9870.38
RPL6	9854.9
ADNP	9577.6
RPS2	9320
PCBP1	8880.4
NF1	8530.51
ABI2	8301.8
TFAM	8086.48
RPL24	7803.72
FKBP3	7790.6
RPS26	7715.83
SARNP	7701.24
ZNF207	7589.2
NAT10	7486.1
HDGFL3	7296.17
NACA	6753.8
CYCS	6537.4
RBM25	6004.89
SMARCA5	5878.21
RPS14	5594.5
GDI2	5355.9
EIF2S3;EIF2S3B	5268.79
CFL1	5197.2
PSMB4	4975.8
EEF1E1	4941.3
HNRNPM	4791.3
RPL9P9	4725
AP2B1	4645.43
PTBP2	4413.06
CALU	4384.9
MCM7	4232.42
NOVA2	4001.07
ANP32B	3956.2
MSN	3884.9
DYNLRB1	3732.2
HNRNPL	3655.2
HSPE1	3585.3
PABPC1	3543.7
BAZ1B	3509.04
MARCKSL1	3183.5
LBR	3182.58
RSBN1L	3084.04
DDX46	2870.5
SNRNP40	2869.9
SRSF2;SRSF8	2688.68
PRPF8	2631.09
RABL6	2472.13
RBBP4	2393.8
C11orf98	2023.62
C7orf50	1974.35
ATP5F1C	1954.6
HPX	1895.6
SSR4	1889.14
PGAM5	1861.1
FAU	1837.74
ATP5PD	1781.5
CHD2	1777.69
MACROH2A1	1771.87
SCGB2A1	1702.16
NCKAP1	1433
THRAP3	1394.37
MIF	1392.47
RPS11	1386.3
LSM2	1341.21
BSCL2	1337.56
AGL	1327.63
ANKHD1;ANKRD17	1322.45
DRAP1	1205.99
HNRNPUL2	1185
PSMD4	1177.02
TMPO	1135.2
POF1B	1078.58
EFHD2	1056.74
NOS1AP	858.662
QARS1	854.106
KRT6B	724.4
NUP160	662.298
LPP	601.67
PDIA6	535.2
CAPRIN1	532.138
SNRPA1	514.13
MRPL12	484.938
ARID2	470.469
CETN2	451.1
RCN2	414.1
NDUFS3	398.967
ATP6V1A	335.9
PARD6A;PARD6B;PARD6G	317.489
BAP18	304.349
PTMS	298.3
LLGL1	251.6
RAB7A	159.755
RPL10A	125.8
PSMD14	122.42
IGF2BP1	98.2
CYB5B	83.859
AIMP1	50.5
LMNB2	-30.17
STMN1	-34.6
DNAJA1	-49.74
CYFIP1	-134.6
PRPF40A	-169.47
SNRPF	-197.1
HUWE1	-275.208
GLUD1	-275.88
BTBD17	-286.8
RCN1	-336.557
PTPRF	-367.95
MTOR	-368.463
EIF5B	-370.3
EIF3A	-370.42
LANCL1	-376.483
DCX	-379.2
GSN	-392.22
YWHAG	-430.55
EIF3F	-467.56
NRXN1	-468.985
RAB6A	-474.5
PRMT1	-480.261
MAP4K4;TNIK	-482.359
ST13	-498.786
CS	-537.777
CCT6B	-572.976
CPSF6	-580.603
DNM2	-580.965
CEP170	-583.6
HARS1	-631.737
DCTN1	-649.567
YWHAQ	-676.65
NUP62	-689.087
SYPL1	-705.231
WASF3	-733.065
SRSF4	-744.69
MRPL50	-765.258
MDH2	-772.16
REPS1	-827.916
SSBP1	-868.716
EIF4H	-881.287
NECTIN2	-933.017
HSPH1	-962.623
NR2F1	-968.29
NUMA1	-987.6
PLD3	-1013.45
PPM1E	-1014.76
COPG2	-1029.64
SNX6	-1077.46
PAICS	-1223.76
VARS1	-1277.81
NDRG3	-1364.73
PSMD13	-1372.58
STIP1	-1406.34
SLC25A3	-1427.57
HSPA13	-1428.29
PSMD2	-1453.13
EIF3C;EIF3CL	-1537.24
AGAP1	-1551.97
CAND1	-1558.7
ACADVL	-1559.52
MRPL49	-1572.94
NAP1L4	-1705.14
FXR2	-1736.94
NDUFA5	-1742.38
PSMA2	-1758.4
QDPR	-1794.35
DDX18	-1815.32
SPAST	-1819.17
PABPN1	-1964.6
BRSK2	-2038.08
HNRNPU	-2079
BRIX1	-2101.55
PARN	-2159.23
SSR1	-2174.01
RAB8B	-2204.1
NQO2	-2208.91
SURF4	-2247.27
DDX27	-2257.12
MRPL42	-2314.66
TMOD3	-2391.4
PSMD3	-2409.8
BCAP31	-2480.39
COX5B	-2559.56
TLN1	-2564.48
CPVL	-2594.65
PSMC1	-2652.69
PGRMC1	-2660.52
GSPT2	-2682.4
LSM3	-2687.34
KBTBD11	-2725.97
TOLLIP	-2800.35
PHF5A	-2812.21
TBCD	-2880.08
LSM12	-3080.5
CLASRP	-3086.26
HSD17B7	-3178.07
DBT	-3181.69
PSMC6	-3200.05
SF3B1	-3203.19
ARPC5	-3279.78
CAP1	-3413.07
PSME3	-3464.93
EIF3D	-3467.9
SP4	-3498.4
PRPSAP1	-3512.35
ATXN10	-3649.5
ROCK2	-3715.67
SIN3A	-3746.83
VAC14	-3777.12
SF3B4	-3832.74
U2SURP	-3963.65
PSMD1	-3970.49
IDH2	-3993.22
MRPL43	-4032.15
NOL10	-4046.1
AARSD1	-4077.71
PARK7	-4130.46
SEC61A1	-4138.68
ESD	-4246.9
HDGFL2	-4326
SPAG9	-4412.53
TNPO3	-4429.33
CCT4	-4479.6
HACD3	-4484.31
RPL15	-4490.4
RPSA	-4499.7
DCTN2	-4597.14
TMED2	-4626.93
AP3D1	-4950.65
EEF1D	-4974
COPS4	-4981.13
IGF2BP2	-5159.46
GNAI3	-5170.77
TARS3	-5339.58
RPL18A	-5358.5
ATL3	-5442.93
SF3B6	-5480.13
WDR47	-5620.27
ARFIP1	-5648.13
ANKMY2	-5777
MRPL15	-5858.58
HSD17B12	-6090.32
SPTAN1	-6103.3
CDC42	-6124.29
STAM	-6198.27
DLK1	-6290.62
PSMD11	-6424.55
LONP1	-6495.17
DYNC1LI2	-6556.58
RBM28	-6618.61
KIF5B	-6661.06
FIP1L1	-6666.41
ARNT2	-6668.82
EEF1B2	-6681.9
LGALS7B	-6720.2
PRKAR2A	-6826.45
PXN	-6889.7
MYO5A	-7259.36
CRMP1	-7299.8
AP2S1	-7311.6
SYT1	-7415.14
MPDZ	-7473.24
PLOD3	-7603.16
SUN2	-7781.3
SPTLC1	-7811.67
SEPTIN5	-7823.42
KRT6A	-7907
SERPINB8	-7943.03
MARK3	-8020
BROX	-8037.94
NPEPPS	-8081.2
POFUT1	-8144.51
INA	-8295.7
INTS4	-8335
PRDX3	-8374.04
HMGCL	-8392.03
DCAF8	-8422.28
GSS	-8436.44
COL1A2	-8735.17
ACAT2	-8845.73
PCMTD1	-8996.3
GABPA	-9030.15
ITIH4	-9055
DLST	-9208
PDIA4	-9220.91
YY1	-9257.26
SERPINA12	-9454.9
MYO1B	-9454.92
APEH	-9606.15
MARCKS	-9627.6
SET	-9753
PREB	-9932.83
DMAC2L	-9986.92
FSD1L	-10000.3
UQCRFS1	-10044.1
GGCT	-10055
RPL28	-10064
MEST	-10078.1
FHL3	-10116.2
WLS	-10191
AGFG1	-10216.5
NUDT21	-10278.2
DTYMK	-10292.8
RNF40	-10330.8
TIPRL	-10340.9
PSMB5	-10380.4
ACAT1	-10507.7
NBAS	-10759.4
TMEM263	-10834.4
CNOT1	-10935.1
ANP32E	-10964
EIF2B5	-11075.1
CUL4B	-11198.5
FLNC	-11249.1
CBX5	-11258.1
PSMC5	-11299.3
UBE2V1;UBE2V2	-11301.3
ATP5F1D	-11325.9
CKAP4	-11388.2
PRPF19	-11435
MON2	-11632.4
LUC7L	-11940.3
PBRM1	-11963.9
BDH2	-11977.4
PAK1	-12126.5
EIF5	-12196.4
EIF3I	-12281.4
FABP7	-12299.2
LTA4H	-12321.8
THOC5	-12575.8
CAPZA2	-12639.9
GATD3;GATD3B	-12640
EIF4A3	-12842.9
LIN7C	-13073.2
HBS1L	-13174.6
TMED7	-13217.3
KDM3B	-13265.3
APRT	-13392.1
SNX5	-13442.6
PRKAR1A	-13459.2
PTGES3	-13643.8
PAPSS1	-13767.3
ADAR	-13778.9
DDX42	-13837.3
TOMM22	-13951.6
RTRAF	-14121.9
RP2	-14144.3
FH	-14158
DARS1	-14220.1
PCYOX1	-14407.6
GRHPR	-14566.9
BCKDHB	-14791.5
MAP1S	-14881.3
RBM17	-14889.9
SEC31A	-15004.9
SNRPC	-15072
STXBP3	-15116.9
DPYSL3	-15209
PTPN23	-15230
AKR1B1	-15230.7
GCDH	-15269.3
MAPK8IP3	-15540.4
HDLBP	-15557.8
ASAH1	-15598.9
PLCL1	-15688.9
COTL1	-15797.6
PRPS1	-15833.9
KIF2A	-15846.2
ATP1A1	-15888.1
NUTF2	-16162.1
SSB	-16254.1
MRPS25	-16498.5
UPF1	-16653.5
EPB41	-16656.4
LAMP2	-16725.4
TXNL1	-16865.8
PSAT1	-16898.2
IDI1	-16905.2
BASP1	-16915.3
ACLY	-17123.4
CPA4	-17240.6
CTSD	-17293.3
HSD17B10	-17324.9
PGM3	-17346.6
PRXL2B	-17387.6
DDX1	-17521.1
CHAMP1	-17532.8
NME1;NME2	-17563
SAE1	-17851.2
ME1	-17873.6
ADK	-17937
CELF1	-17973.6
MCM2	-18001.6
PSMB7	-18007
SEH1L	-18021.7
PAFAH1B3	-18022
RBBP6	-18033.1
PSMB2	-18300.3
SERPINB3	-18440.8
PSIP1	-18464
TUFM	-18631
DYNC1LI1	-18744.1
MPST	-18842.6
KHSRP	-18862
CANX	-18920.5
RDX	-18974.6
PALLD	-19251.8
CTNNB1	-19477.7
EIF3K	-19516.5
NARS2	-19629.5
XPO1	-19641.3
MAP2K1	-20031.7
G3BP2	-20198
OGA	-20269.8
EIF5A	-20313.5
LRWD1	-20369.3
EEF1G	-20377.2
SYNE2	-20398.9
CASK	-20427.8
NAP1L1	-20465.7
GANAB	-20552.1
CLTC	-20645
CTR9	-20659
MAP1A	-20711.3
EML4	-20716.6
VPS8	-20792
HAS1	-20921.8
ABAT	-21084.6
PGM2L1	-21121.9
OLA1	-21133.2
DDX17	-21142.5
WDR18	-21358.1
HMGN5	-21441
MTHFD1	-21496
S100A7	-21927.9
SCML2	-21965.4
GPX7	-22159.6
ILF3	-22585
LAMP1	-22704.7
AGAP3	-22799
NOTCH3	-22800.8
HNRNPUL1	-23467.8
ARHGDIA	-23794.7
PPP3R1	-23903.7
EIF2S1	-23914.7
TRAP1	-23916.6
CLTB	-24011.7
DNAJA2	-24144.2
BPNT2	-24236.7
KRT23	-24271
RPL8	-24273
BMI1	-24466.3
NUBP1	-25040.1
EDC4	-25097.8
PGD	-25235.5
EXOSC7	-25375.1
SCCPDH	-25422
REM2	-25479.8
ARF1;ARF3	-25483.5
RBM34	-25617.4
PKM	-25733
RTN1	-25758.9
TCP1	-25787.6
CPSF2	-25901.7
NSF	-26111.6
GOLGA2	-26277
NCAM1	-26310.9
COLGALT1	-26424.6
RO60	-26495.4
FEN1	-26659.6
VCP	-26780.1
CAD	-26836.2
DDX39B	-27074
EIF3J	-27084
PFKL	-27096
RACK1	-27169.4
KYAT3	-27257.1
PIR	-27324
PFKM	-27497.3
AARS1	-27671.8
RECQL	-27799.9
PSMC2	-27927.3
POLR2G	-27996.6
NEURL4	-28027.2
EPRS1	-28040.6
MYO6	-28246.9
MDH1	-28260.3
A2ML1	-28335.5
LETM1	-28714.5
FMR1	-28965.8
IVD	-29320.4
ILF2	-29334
AIDA	-29476.4
EIF1AX;EIF1AY	-29694.8
FLG	-29779.5
MARK2	-29787
RALA;RALB	-29954.8
CENPV	-30294
NAA15	-30394.6
GTF3C3	-30540.1
ACTN1	-30560.5
UGP2	-30704.5
CORO2B	-31119.5
SEPTIN11	-31143
GUK1	-31223.3
UMPS	-31277.3
AP2M1	-31340.7
WDFY1	-31540.7
USO1	-31752.4
PHB1	-31824.7
ATP5F1B	-32070.3
PSMD7	-32081.7
DHX36	-32097.8
DDRGK1	-32453.3
MPI	-32534.7
FKBP10	-32674.1
PDIA3	-32684
MSH6	-33020.7
WDR12	-33059.2
ATP5F1A	-33123.9
NUP107	-33133.8
FBXO22	-33313.3
EXOC2	-33634.8
NDUFS1	-33718.4
DDX6	-34082
KRT17	-34127
RRAS2	-34167.2
KIF5C	-34326.2
THOC2	-34335.4
MCM4	-34515.6
LDHA	-34536.2
PRKCSH	-34893.1
ARPC4	-35260.2
CCT3	-35871.1
ELOB	-35872
SDK2	-36564.1
CAPN1	-36648
ATOX1	-36751.4
SEPTIN9	-36766.7
CAPZB	-37399
TALDO1	-37468.9
INTS14	-37494.2
DDX5	-37526.9
SEPTIN3	-37848.1
CPSF3	-38330.1
ATIC	-38616.7
ETF1	-38671
XPNPEP1	-38847.9
COASY	-39014.4
YWHAZ	-39395.9
SHMT2	-39414.4
AHSA1	-39508.8
TPM4	-39532.3
PRDX6	-39577.7
RNASE7	-39584.6
STAG2	-39976.5
GFPT1	-40018.5
GNB1	-40282.7
RPA2	-40357.5
NES	-41043.4
SLC25A5	-41280
HMGCS1	-41364.9
PPP1CB	-42024
SART1	-42081.8
VDAC3	-42100.7
VDAC2	-42234.3
PSMC4	-42694.1
CPSF1	-42952.5
YKT6	-43006.1
ORC5	-43096.7
TRIM28	-43428
CMIP	-43457.3
ABCC1	-43540.1
RAB33B	-43926.3
DDOST	-43954.7
UGGT1	-44055.5
SNRPB2	-44226.4
SPTBN2	-44276.5
PPWD1	-44295.1
PFN1	-44515.9
RTCB	-44601.6
DPYSL2	-45222
DOCK7	-45427.3
NDUFS2	-45434.4
MSI1	-45796.6
HCFC1	-45813.8
ABCF1	-46033.8
ACTR1A	-46072.9
CCAR1	-46563.9
MYO18A	-46719.6
DSTN	-46768
GDPD1	-46896.5
S100A8	-46947.8
CBX8	-47024.9
PHGDH	-47258
GPD2	-47448.3
RUVBL1	-47743.2
PSMA4	-48375.6
DAZAP1	-48898.3
BICD2	-49140.8
PSMD6	-49174.5
PSMA3	-49555.1
PALM	-49705.1
PHB2	-50113.2
STAG1	-50664.9
P4HB	-50786
GOT2	-50992.7
RNMT	-52668.1
RRAGA;RRAGB	-53161.2
CRBN	-53654
RAB2A	-53858.7
CIRBP	-54586.2
CHMP2A	-55077.3
HDHD2	-55240.5
SYNCRIP	-55345.9
HSP90AB1	-55774
ERAP1	-56280.1
ATP6V1B2	-56678.9
LORICRIN	-57011.4
AGO2	-57171.1
EIF3G	-57191.6
NUP155	-57265.9
PSMB6	-57428.3
PTBP1	-57920.7
LUC7L3	-58254.9
CCT6A	-58555
XPOT	-58829.3
XRCC6	-58928
G6PD	-59022.3
MSH2	-59719.8
PSMB3	-59736.5
STRAP	-60243.4
ZBTB14	-60496.9
CALR	-60540.2
PSMC3	-60867
SUPT16H	-61488.7
HYOU1	-61521
DPYSL5	-61559.9
DYNC1H1	-61741
PSMA7	-61945
AP2A1	-62712.6
COPS8	-64322.9
DPYSL4	-64449.8
TLE3	-64891.8
CALML5	-65442
NASP	-65452.8
LRRC47	-66942.7
VAT1	-67342.9
MRE11	-68055
RAB35	-68550.6
DKC1	-69234.1
PSMA5	-70443
CHD3	-70595.6
FAM118B	-70688.3
TMED10	-71696.8
NIPSNAP1	-71980
AKAP12	-72747.7
MCM5	-73535.7
CORO1B	-74730.2
PDCD6	-74871
CCAR2	-74918
HSDL2	-75907
POR	-76210.7
SND1	-76392.1
HINT1	-76571.9
PUF60	-76586.4
PWP1	-76710.2
NMT1	-76811.3
PMPCA	-77035.3
FLNB	-77237
SPTBN1	-77273.4
CNP	-77567.4
CAT	-78302
IMMT	-79354.7
EIF2B1	-80462.4
ECM1	-80650.5
MAD2L1	-80938
SARS1	-81342.9
CORO1C	-81490.2
AHNAK	-81575.3
MMUT	-81656.7
SEPTIN7	-82286
RPN2	-83333.6
CCT8	-83446
ACTN4	-83467.5
USP14	-83538.4
HSPA1A;HSPA1B	-83603
COPB2	-83738.6
KDM1A	-83844.6
VDAC1	-85147.8
ARG1	-85269
EIF4A1	-85556
GSPT1	-85784.9
FN1	-86199
ARPC2	-87016.4
SMCHD1	-87224.7
SF3A3	-87627.5
ELOC	-88371
CHCHD3	-88468.3
TPT1	-89523
IFT25	-90268.1
PRKAR2B	-90997.8
FHL1	-91395
PSMD12	-91411.4
FKBP4	-91466.7
CLTA	-91902
KARS1	-94238.3
CSDE1	-94423.6
LUC7L2	-94597.6
NUP133	-94879.3
TXN2	-95390.6
TKT	-95693.7
PPP1CA	-96144.3
PSMA6	-96411
ENOPH1	-96422
LAMTOR3	-97271.4
TPI1	-100534
SMU1	-100742
ATP2A2	-100831
EIF4A2	-101424
GMPS	-102139
ISOC1	-102256
CCT5	-102330
SNRPD1	-103360
ACTR1B	-103394
PSMD10	-103534
LDHB	-104208
PSMD8	-105644
CASP3	-107761
UBE2I	-108927
USP11	-111779
ERP29	-112934
PSMB1	-113127
APMAP	-113924
THYN1	-114243
CSTF1	-114510
PCMT1	-115028
RHOA	-115384
IPO7	-115596
HADH	-117471
S100A9	-117793
PSMA1	-117895
SMS	-118034
UBE2K	-125008
RAN	-125543
ANXA2	-129158
PAK2	-129600
UBQLN2	-131854
NUDT5	-132109
KRT78	-133423
RAP1A;RAP1B;RAP1BL	-133903
TPP2	-134466
SF3B3	-134986
LMNB1	-135222
KPNB1	-136205
SERPINB12	-140001
TXNRD1	-140075
FASN	-140667
PRPF4	-140922
FXR1	-141236
DDX19A;DDX19B	-142764
CORO1A	-143971
RAD50	-144368
ALDOA	-144913
KRT80	-146175
SMC3	-146570
ADRM1	-146746
GAPDH	-147072
OTUB1	-147693
SOD1	-148364
HSD17B4	-150675
GTF2I	-150844
TGM1	-151732
TARDBP	-153198
ADH5	-153543
TPM3	-154059
ABL1	-154474
WDR1	-155356
CCT2	-158409
AKR7A2	-163196
ACOT7	-163473
NSDHL	-166417
ARF4	-168226
TFG	-169282
MAP4	-176887
NAA50	-181509
PPP2R1A	-183919
NUP210	-184043
HAL	-187912
RAB1A	-188532
DHX15	-193521
UBE2L3	-196694
ITGB1	-198640
ECH1	-198720
SDHA	-199407
CKB	-204000
RPL37A	-210923
HSPA9	-212010
DLD	-217826
RUVBL2	-219194
IPO5	-224701
KRT1	-225000
PLEC	-226072
COPS3	-229412
UCHL1	-229531
ALDH7A1	-232545
SF3A1	-232821
RAI14	-233621
SARS2	-236714
GRN	-238890
TOP2B	-238987
PPP2CA;PPP2CB	-240064
SNRNP200	-240150
HSP90B1	-243365
ENO2	-247286
NCCRP1	-248464
FAM98B	-251556
SKP1	-251936
PGK1	-255743
FAHD1	-256967
GSDMA	-268149
AZGP1	-268917
HNRNPF	-269820
MAT2A	-270748
CASP14	-275051
PFN2	-278324
SEPTIN2	-289455
RTN4	-290182
PAFAH1B1	-304342
HSPA8	-313510
MAP2	-316271
TGM3	-317769
KPLCE	-318209
SRRT	-327708
CCT7	-328152
FLNA	-337920
RCC2	-350672
DYNC1I2	-355019
TPM1	-359677
ADD3	-363362
MYH9	-366431
DECR1	-379725
HNRNPH2	-394174
LSM8	-418320
ZYX	-429926
SCRN1	-433627
SNRPA	-439735
BLMH	-448420
API5	-471137
HNRNPA0	-497887
CAPZA1	-514926
YWHAE	-529978
HSPA4	-535207
GSTP1	-537275
PA2G4	-551050
CRABP2	-571309
PGAM1	-572497
CSTA	-587598
HNRNPA3	-594040
TMED9	-608254
AHCY	-621347
KRT72	-630470
RPN1	-650175
UBA1	-652653
HNRNPH3	-710420
RPS27A;UBA52;UBB;UBC	-711171
APEX1	-720650
MAP1B	-746840
FSCN1	-753011
HNRNPA1	-786498
CALM1;CALM2;CALM3	-794322
TXN	-900769
HSPD1	-902997
HNRNPA2B1	-935984
CRABP1	-981162
MYL9	-1080960
KRT5	-1090040
DBN1	-1206420
DHX9	-1286422
HSP90AA1	-1321839
MYL12A;MYL12B	-1489533
RPL3	-1490970
MYH10	-1516380
EEF2	-1552165
EEF1A1;EEF1A1P5	-1606930
HNRNPH1	-1642996
HNRNPK	-1738130
GNAI1	-1792548
MYL6B	-2014800
VIM	-2047100
KRT77	-2.06827e+06
MYL6	-2241830
GIPC1	-2266000
ENO1	-2391548
ALB	-2796100
FLG2	-7456540
ACTA1	-8542690
POTEI	-12648080
KRT2	-16709770
ACTB;ACTG1	-17288200
KRT10	-56286500

## Sheet: R16 (Ab - No_Ab)
Gene	Relative Abundance (Ab - No Ab)
IGHG1	271819070
H1-4	61026950
H1-5	38870430
KRT9	37018751
H1-1	31181730
MECP2	21358640
RPL22	17200772
SRP9	12603693
H2AC21	10293330
SRP14	7701916
GIPC2	6806210
RPS25	6404650
H2BC10;H2BC12;H2BC12L;H2BC13;H2BC14;H2BC15;H2BC18;H2BC5;H2BC9	5394660
H2AC12;H2AC14;H2AC17;H2AC19;H2AC20;H2AC25;H2AC6;H2AC7;H2AC8;H2AJ	4082439
H1-0	3059609
H1-10	3019390
TOP1	2810217
PPHLN1	2777820
KCTD1	2696970
RPL23A	2473958
WIPF2	1618560
HMGA1	1618551
RPL35	1552243
HMGB2	1390722
TASOR	1335970
DYNLL1	1185143
TCOF1	1.16878e+06
SMARCC1	1160808
PPIG	1102693
TUBB3	994730
KCTD15	936969
UBTF	888755
HMGB1	820916
H3-3B;H3-4;H3C12;H3C13	762087
GPRIN1	647840
LYAR	626661
TUBB	611973
RPL27	606405
DYNLL2	574552
RPL26	572619
ZNF609	572152
H4C16	569661
BCL7A	516681
HRG	513547
HMGB3	511405
DEK	510442
HRNR	502567
UBLCP1	471750
H2BC26	461601
SMARCE1	458512
PARP1	434927
DPF2	422331
SFPQ	409140
RPLP2	396543
JUP	394152
KRT14	375905
DSG1	364806
H2AZ1;H2AZ2	345335
TASOR2	337530
KRT16	329320
HP1BP3	328137
NCL	323734
SMARCA4	313862
TUBA4B	311666
PKP1	307872
NOP58	306743
RPS7	296690
PRDX2	287589
DSC1	285602
EWSR1	276084
TUBA1A	271290
WDR5	270853
KATNIP	265030
RPL29	255836
SMARCD1	252945
DACH1	231947
HNRNPR	229546
RPL12	223180
MORC2	220142
LYZ	216906
DSP	214887
RPL7	212917
ARID1A	212417
ACTL6A	210034
SS18	207947
HSPA5	205320
TP53BP1	202580
BCL7C	198380
RPL31	197961
RPS23	186770
KATNAL1	184716
RPL32	179109
HNRNPD	168843
RPS17	165270
HMGA2	163730
GAR1	155781
RPL19	151695
HSPA7	143889
CDSN	140729
CSNK2A1	136379
RPLP0	131792
ABI1	131759
TANC2	128872
RBMX	124358
SMARCB1	122111
C1R	120079
IGHA1	118879
HADHB	116864
SMARCC2	115910
RPL4	113571
NOP10	113050
HNRNPC	112195
TUBB2A	109683
ERH	109449
KDM5C	109370
RPLP1	109306
PRPF3	106493
RPS20	104682
CHD4	100713
RPL13	99463
SBSN	97344.1
SNRPGP15	95752
RPL21	93986
NPM1	93437
VANGL2	89347.4
RPS3A	87002.4
LCN1	86979.4
TUBB4B	85707
CSNK2B	83007.4
RPS13	82446.9
HADHA	82414
TUBB2B	81226
XRCC5	81027.1
SSRP1	80511.4
MACROH2A2	79183.9
C12orf57	79105.7
BRK1	78471.2
KHDRBS1	78297
RPS8	78218
LMX1A;LMX1B	76429.9
KATNB1	75898
DDB1	75075
HDGF	72289
PLG	71869.8
KNOP1	71796.7
DENR	71026.6
MAP1LC3B;MAP1LC3B2	70996
DPM1	70609.7
DSC3	69928.1
FUS	69904
KPNA3	69528.7
DCD	69275
CPNE3	68949.8
MATR3	68623.8
RPS24	67579.3
RPL7A	64669
CDC5L	62681.9
C4A	61658.2
NUCKS1	59262.9
PPIB	56643.8
EZR	55742
TAF15	55509.3
C9orf78	55180.3
NHP2	54433.8
DAXX	54300.3
SON	53814.9
PIP	52394
SRRM1	52373.9
SNRPD2	52245
SNU13	51519.3
SNRPE	51484
RPL23	50772.6
SRP72	49912.4
DYNLT1	48663
RPL34	48015
RPL35A	47334.5
SS18L1	46408.4
ALYREF	45633
MAZ;PATZ1;VEZF1	45195.7
STRBP	45061
SNRPB;SNRPN	44491
RPS18	44208
CUL1	43473
SMARCD3	40801
RPA3	40796.2
PRDX1	39169.7
NONO	39167
EFTUD2	36343
PCBP2	36045
MAP1LC3A	35898
RAB1B	34981.9
RAD23B	34869.8
IGLC2;IGLC3	34483.6
PHF2	33873.8
EPB41L5	33420.8
RPL5	32940
RPS4X	32622
ZFR	32586.9
LTF	31843.8
TMA7;TMA7B	31613.2
FABP5	31457.2
HSPB1	31212.3
RPL30	31025.9
DPY30	30951.4
HDAC2	29540.4
STOML2	28425.4
FBL	28308.1
FUBP1	28302
NOP56	27801.7
CTSC	27746.8
RPL27A	27710.2
BACH2	27462.8
CHTOP	26801.8
MORC4	26259
SNRNP70	25513
RPS19	24982
CHMP4B	24970
BTF3L4	24827
YBX1	24748
PTMA	24375.3
RPS6	22640.1
RPL39;RPL39P5	22574
RPL38	22043.4
DR1	21584.9
RPS9	20921.7
RPL17	20807
RPL14	20775.4
SF3B2	20112.6
SELENOH	20086.7
ZNF449	20030.3
CST1;CST4	19398
RPL18	19176.7
KPNA4	18857.5
ANP32A	18613.6
TUBA4A	18530
LHX1;LHX5	17737.5
TJP1	17587.7
UBA6	17296.4
LSM14A	17245
PRKDC	16951
EIF2S2	16592.2
ARID1B	16538.9
LRRC59	16473.2
YEATS4	16245.7
ADD1;ADD2	16052
EIF3H	15980
DNAJB1	15951.4
RPS15A	15826
GSTM2	15574.3
RPS3	15179.3
CBX3	15018
PHF6	14851.2
SLIRP	14265.7
RPL13A;RPL13AP3	14244.1
RPL11	14229
SERPINH1	13693.6
U2AF2	13539.5
SNRPD3	13525
TRIM21	13250.9
ATP5PO	13215.1
CBX1	12932.8
TRA2B	12780.9
MARK1	12710
PPIA	12665
KDM1B	12652.7
RPS10	12575
SRSF3	12354.6
SUB1	12133.3
AHCYL1	12126
RALY	12115.2
PSPC1	12047.6
RPS16	11897.7
HMGN1	11674.5
HNRNPDL	11648.2
IGKC	10105.2
SF1	10094.1
HBD	9870.38
RPL6	9854.9
ADNP	9577.6
RPS2	9320
PCBP1	8880.4
NF1	8530.51
ABI2	8301.8
TFAM	8086.48
RPL24	7803.72
FKBP3	7790.6
RPS26	7715.83
SARNP	7701.24
ZNF207	7589.2
NAT10	7486.1
HDGFL3	7296.17
NACA	6753.8
CYCS	6537.4
RBM25	6004.89
SMARCA5	5878.21
RPS14	5594.5
GDI2	5355.9
EIF2S3;EIF2S3B	5268.79
CFL1	5197.2
PSMB4	4975.8
EEF1E1	4941.3
HNRNPM	4791.3
RPL9P9	4725
AP2B1	4645.43
PTBP2	4413.06
CALU	4384.9
MCM7	4232.42
NOVA2	4001.07
ANP32B	3956.2
MSN	3884.9
DYNLRB1	3732.2
HNRNPL	3655.2
HSPE1	3585.3
PABPC1	3543.7
BAZ1B	3509.04
MARCKSL1	3183.5
LBR	3182.58
RSBN1L	3084.04
DDX46	2870.5
SNRNP40	2869.9
SRSF2;SRSF8	2688.68
PRPF8	2631.09
RABL6	2472.13
RBBP4	2393.8
C11orf98	2023.62
C7orf50	1974.35
ATP5F1C	1954.6
HPX	1895.6
SSR4	1889.14
PGAM5	1861.1
FAU	1837.74
ATP5PD	1781.5
CHD2	1777.69
MACROH2A1	1771.87
SCGB2A1	1702.16
NCKAP1	1433
THRAP3	1394.37
MIF	1392.47
RPS11	1386.3
LSM2	1341.21
BSCL2	1337.56
AGL	1327.63
ANKHD1;ANKRD17	1322.45
DRAP1	1205.99
HNRNPUL2	1185
PSMD4	1177.02
TMPO	1135.2
POF1B	1078.58
EFHD2	1056.74
NOS1AP	858.662
QARS1	854.106
KRT6B	724.4
NUP160	662.298
LPP	601.67
PDIA6	535.2
CAPRIN1	532.138
SNRPA1	514.13
MRPL12	484.938
ARID2	470.469
CETN2	451.1
RCN2	414.1
NDUFS3	398.967
ATP6V1A	335.9
PARD6A;PARD6B;PARD6G	317.489
BAP18	304.349
PTMS	298.3
LLGL1	251.6
RAB7A	159.755
RPL10A	125.8
PSMD14	122.42
IGF2BP1	98.2
CYB5B	83.859
AIMP1	50.5

## Sheet: R15 Total Unfiltered
Gene	Relative Abundance (Ab - No Ab)
KRT1	59751300
H1-4	45608200
KRT9	36995776
H1-5	27767800
MECP2	27578851
H1-1	22460100
RPL22	16505510
KRT10	14292050
SRP9	11958210
H2AC21	8734670
SRP14	7488523
RPS25	6896730
GIPC2	6806210
KRT2	5659540
H2BC10;H2BC12;H2BC12L;H2BC13;H2BC14;H2BC15;H2BC18;H2BC5;H2BC9	4296840
POTEI	4147160
ALB	3584000
H2AC12;H2AC14;H2AC17;H2AC19;H2AC20;H2AC25;H2AC6;H2AC7;H2AC8;H2AJ	3477210
H1-0	2819384
KRT72	2679090
TOP1	2549279
GIPC1	1989000
KCTD1	1935892
RPL23A	1748939
H1-10	1573000
RPL35	1523912
HMGA1	1398061
WIPF2	1341880
ACTA1	1217680
KRT5	1197543
PPHLN1	1140300
TCOF1	1099726
FLG2	1012513
KRT16	973544
DYNLL1	930544
MYL9	824703
UBTF	817540
MYL6	656330
KRT14	655510
KCTD15	598778
HSPA7	559931
LYAR	554557
H3-3B;H3-4;H3C12;H3C13	541888
RPL26	538364
ZNF609	513296
TUBA4B	498555
DSP	497709
FHL1	488775
MYL6B	486306
TASOR	444714
HRNR	438518
DSG1	435024
RPL27	423961
JUP	412035
DYNLL2	394836
H4C16	365541
DSC1	357480
DEK	355717
ARG1	347978
HSPA5	336423
ZYX	336219
H2AZ1;H2AZ2	319032
PKP1	307872
RPS7	303225
MYH10	288666
BCL7A	283731
TASOR2	276251
RPL29	272914
HRG	270585
SERPINB12	240025
MYL12A;MYL12B	238815
DACH1	231272
EWSR1	228931
H2BC26	227688
TUBB	225430
DPF2	217992
HMGA2	208755
SMARCC1	199710
CALML5	199561
RPS17	193138
LYZ	190508
RPS20	176456
PARP1	172515
CDSN	161165
RPS23	159103
RPL39;RPL39P5	157475
NOP58	147641
KRT78	137275
RPL32	124450
CSTA	123861
SMARCE1	121221
RBMX	117805
CSNK2A1	116420
GAR1	110414
TXN	109417
RPL19	107524
KPLCE	103442
NOP10	99167.3
SMARCD1	97461
SBSN	97344.1
TUBB4B	97330
ACTL6A	96156
ERH	96040.2
SMARCC2	93969
RPL31	91362
KDM5C	91130.4
GPRIN1	89362
SMARCA4	88089
CRBN	85494
SNRPGP15	84163
SERPINB3	82351.2
RPS18	81494.2
IGHA1	80698.8
CASP14	78599.7
HP1BP3	78470
LMX1A;LMX1B	76429.9
RPL13	76341
RPL21	75475
CAT	71812.6
KNOP1	71796.7
ABI1	71254.8
HAL	69584.8
SS18	68668
ANXA2	64728.1
CSNK2B	64120.4
RPS19	63463.5
CHD4	63000.4
DDB1	61768
KPNA3	61116.1
RPS8	57696.6
PIP	57294.1
VANGL2	55002.7
KATNB1	54470.3
C9orf78	53476.1
RPL23	52451
SNRPD2	50256
LTF	49039.8
CDC5L	49018.2
DYNLT1	48663
C1R	48626
CHMP4B	48108.1
RPLP2	48025
TGM3	46353
NHP2	46256.7
RPL4	46167
RPLP1	45732
MAZ;PATZ1;VEZF1	45195.7
PRPF3	45102.4
AZGP1	44534.7
RPL7	43757
PLG	43218.6
SRRM1	41108
RPA3	40796.2
RPS10	40180.3
CTSC	38941.4
FLNB	37778
RPL35A	37356.5
MAP1LC3A	35868
MACROH2A2	35824.1
SON	34608.1
PHF2	33873.8
RPS24	32799.1
GGCT	32767.5
KRT17	32560.7
MYH9	32365
DAXX	31806.8
IGLC2;IGLC3	31694.9
GSDMA	31420.2
KRT80	30765.3
TPM3	30706
FABP5	29734.2
TGM1	29443.2
LCN1	29389.8
PRDX1	29260.9
GRN	28777
RPS4X	28725
SNU13	28392.1
EPB41L5	27077.2
LHX1;LHX5	26545.3
MORC4	26259
HDAC2	25646.3
BRK1	25168.4
STRBP	25033.7
RPL38	24829.9
RPS3	24715.2
HSPB1	24699
FBL	24605.1
CPA4	24558.4
RPS13	23125
RPS16	23012
RPL27A	22497.8
BTF3L4	21545.4
ELOC	21470
XRCC5	21299
ELOB	20439
ZNF449	20030.3
SMARCB1	19731
CST1;CST4	19398
SSRP1	18892
KPNA4	18857.5
ZFR	17804.6
RPL24	16795.4
SRP72	16765.9
RAB1B	16463.2
KRT6B	16327
SERPINA12	16080.9
RPS3A	16069
RPS11	16052.6
ADD1;ADD2	16052
RAD23B	15448.9
RPS14	14718.4
MYO6	13825.1
FLNC	13421.4
ARID1B	12425.3
SMARCD3	11574.8
TMOD3	11495.7
BLMH	10677
EIF2S2	10499.4
KRT23	9730.7
TFAM	8897.13
SNRNP40	8306.72
HMGCL	7373.77
SELENOH	7344.4
LLGL1	5957.59
TMA7;TMA7B	5722
HDGFL3	5602.5
TPM4	5538.3
NOP56	5406.8
RPS9	5020.2
TP53BP1	4165
SS18L1	4039.2
HMGN1	3898.14
TJP1	3674
FAU	3526.97
PCMTD1	3354.13
POF1B	3317.11
PARK7	3244.46
RBBP4	2902.7
RPL6	2509.2
RABL6	2472.13
NOVA2	2290.79
DSC3	2096.3
C11orf98	2023.62
RPL28	1947
LGALS7B	1927.69
CHD2	1777.69
SCGB2A1	1702.16
TRIM21	1634.4
LBR	1627.1
C7orf50	1573.25
PSMC1	1447.41
PHF6	1399.3
THRAP3	1394.37
RPL14	1375.5
LSM2	1341.21
HNRNPUL2	1185
ADNP	1072.15
ATP5PO	980
NOS1AP	858.662
SNRPF	774.1
CBX1	770.6
SSR4	567.18
RPS26	484.51
SYPL1	470.659
SRSF2;SRSF8	437.5
PSMD2	391.46
PSMD14	382.84
PARD6A;PARD6B;PARD6G	317.489
FHL3	253.2
QARS1	179.452
AGL	122.93
MRPL12	31.949
CAPRIN1	25.506
DPY30	-36
BSCL2	-73.75
NDUFS3	-164.29
HUWE1	-229.778
MIF	-251.08
ARID2	-362.447
SH3BGRL2	-378.853
RAB7A	-384.874
EIF3C;EIF3CL	-390.617
CCT6B	-394.183
CYB5B	-413.222
CAP2	-431.01
DRAP1	-446.28
JAM2	-469.71
PSMB7	-483.6
RBBP5	-509.292
SUMO2;SUMO3;SUMO4	-540.345
RBM15B	-541.114
LPP	-542.74
MAGED2	-545.359
LANCL1	-559.631
HSPH1	-568.354
ST13	-608.206
ZFYVE1	-636.463
HRAS;KRAS;NRAS	-671.808
RCN1	-688.774
MRPL49	-693.43
NECTIN2	-717.734
SNX6	-719.16
AIMP1	-739.332
NUP62	-764.461
SELENBP1	-791.531
STRN4	-798.186
STXBP1	-814.976
GAA	-840.829
KIF1B	-841.275
DENND1A	-844.964
MYO5A	-846.936
SNCA	-866.107
RFC5	-881.864
EXOSC10	-894.825
EFHD2	-905.04
XXYLT1	-915.093
PSMC5	-941.9
TRIOBP	-943.979
SIRT5	-979.201
NUP160	-983.202
ACOX1	-989.419
MRPL50	-996.618
RPL34	-1001.9
DDX39A	-1008.92
WBP2	-1013.94
PDHB	-1026.85
EIF1	-1040.55
ACOT13	-1111.79
PLD3	-1127.73
BAP18	-1132.86
PTPA	-1140.39
NDUFA2	-1171.64
MAP4K4;TNIK	-1182.98
GEMIN5	-1186.44
BTBD17	-1191.57
SSBP1	-1247.3
KDELR3	-1259.86
NAP1L4	-1289.76
PFDN4	-1299.63
MOGS	-1312.54
TERF2	-1316.97
AHCTF1	-1333.56
MSI2	-1337.98
MOB1A;MOB1B	-1342.47
RYBP	-1359.97
YWHAQ	-1373.73
ANKHD1;ANKRD17	-1385.42
HBD	-1400.1
PRRC1	-1401.73
METTL16	-1404.66
SAP130	-1439.2
C4A	-1461
SMARCA5	-1475.4
PTPRS	-1494.86
KIF3A	-1516.82
DNAJA1	-1521.92
RPS21	-1532.32
CPSF6	-1559.54
CKAP5	-1567.33
HARS1	-1601.41
EIF2B3	-1618.57
COPS4	-1626.92
ACADM	-1627.95
PCCB	-1632.36
GSTM3	-1669.62
PPP1R12A	-1690.62
ACO1	-1709.63
HACD3	-1710.65
EEF1E1	-1738.4
AARS2	-1790.26
CLPB	-1790.99
CRTAP	-1802.54
STIP1	-1819.56
ACADVL	-1831.21
RBM14	-1925.22
DCTN1	-1932.84
FAM50A	-2043.98
EIF1B	-2107.74
VARS1	-2114.4
DHX57	-2120.32
QKI	-2134.93
HSPA13	-2183.54
GKAP1	-2184.41
VCL	-2189.25
SF3B1	-2206.67
SRSF4	-2221.52
COX5B	-2224.71
ECHS1	-2267.53
FNDC3A	-2289.13
REPS1	-2319.77
OTUD7B	-2333.99
SNRPA1	-2360.12
BCAP31	-2420.2
BAZ1B	-2423.69
NUP153	-2442.78
SRP54	-2445.05
NDUFA5	-2449.97
SOX5	-2453.5
EIF3F	-2491.47
HEATR1	-2520.41
SCP2	-2585.71
COPG2	-2602.33
DDX18	-2604.29
CLTA	-2643
DNAJB11	-2647.91
COPG1	-2665.82
LRRC59	-2681.6
DCTN2	-2710.75
AGAP1	-2729.39
PSMB2	-2749.5
CROCC	-2830
ANXA5	-2880.34
TBCD	-2909.73
EEF1D	-2941.6
MRPL43	-2956.64
ABL1	-3059.58
BRSK2	-3121.64
PRMT1	-3250.35
EED	-3311.21
WDR44	-3316.41
SUDS3	-3340.09
ATP5F1C	-3352.1
STK38	-3366.24
PSME1	-3404.59
ILVBL	-3412.7
NDUFV2	-3497.44
RPS5	-3561.52
ARPC5	-3589.66
IDH2	-3666.3
PRPF8	-3695.57
EIF2S3;EIF2S3B	-3730.66
CLTB	-3754.3
TMED2	-3889.75
NCKAP1	-3927.1
GGH	-3938.42
MTOR	-4012.28
MYG1	-4094.02
NQO2	-4152.17
EIF4H	-4242.19
DYNC1LI2	-4285.76
LSM3	-4288.4
COL6A1	-4292.51
NSD2	-4300.44
HPX	-4347.9
POLR2E	-4391.99
BOD1L1	-4448.34
CUL5	-4611.11
MYO1B	-4652.02
DMAC2L	-4668.67
PSMA2	-4754.7
SAFB	-4774.39
EXOC6B	-4838.06
BRIX1	-5032.83
ATP5PD	-5075.6
MYBBP1A	-5220.32
MATR3	-5269
TCERG1	-5278.69
VAC14	-5313.55
PSME3	-5328.57
TPR	-5396.51
ATXN10	-5436.91
GLUD1	-5441.69
PRKCSH	-5477.5
CTSD	-5629.5
MDH2	-5639.08
PARN	-5750.46
IGF2BP2	-5815.86
PRKAR2A	-5848.58
FXR2	-5947.75
EIF3A	-6046.46
RPL12	-6064
ATL3	-6154.07
PTPRF	-6254.27
PSMC6	-6314.29
FIP1L1	-6387.35
ARFIP1	-6568.91
SLC25A3	-6588.68
LRRC4B	-6630.46
TLN1	-6663.15
PAICS	-6711.46
NOL10	-6713.95
PGRMC1	-6729.6
MCM7	-6779.08
TMPO	-6807.3
UBA2	-6844.66
CAPZB	-6882.7
EIF2B5	-6915.34
SNX18	-7001.94
SIN3A	-7021.53
MARCKSL1	-7059
RPSA	-7170
PSMB5	-7181.5
RBM28	-7187.02
SARNP	-7246.56
SF3B6	-7258.83
EIF3D	-7333.2
LMNB2	-7392.45
BTAF1	-7416.16
PTMS	-7441.4
QDPR	-7514.32
HSD17B7	-7664.67
CS	-7674.42
DLK1	-7700.88
PSMB6	-7780.4
PTBP2	-7922.97
EEF1B2	-7957.4
HSD17B12	-8037.3
PRPF40A	-8171.94
PGAM5	-8191.4
PSMD4	-8217.53
YWHAG	-8270.17
PSMD1	-8414.19
RCN2	-8457.44
ASAH1	-8557.35
SEC61A1	-8631.34
DYNLRB1	-8888.1
VPS13C	-9016.84
TUBB2B	-9164
NBAS	-9178.72
SP4	-9178.79
CTPS1	-9237.22
NUDT21	-9400.1
HPCA;HPCAL1;NCALD	-9429.86
RPS28	-9590.8
SPAG9	-9736.01
DDX27	-9904.68
RBM15	-9986.86
KBTBD11	-10165.9
CEP170	-10335.5
RPS6	-10483.8
CORO7	-10631
TOLLIP	-10648.7
SF3B4	-10658.1
SNRNP70	-10729.8
RAB10	-10824.9
NUP54	-10980.3
TNPO3	-11152.7
PSMA7	-11278
MRPL15	-11443.6
ANKMY2	-11478.4
IGKC	-11563.2
PSMA3	-11664.9
WLS	-11849.9
MAP1S	-11865.3
PHF5A	-11888.8
ITIH4	-11928.6
UBE2V1;UBE2V2	-11995.9
YEATS4	-12048.9
XRN2	-12139.5
SSBP3	-12316.8
GSN	-12535.4
ACAT1	-12639.1
PDIA6	-12647.4
PPM1E	-12731.7
JCHAIN	-12874
EPPK1	-12997.1
ALG2	-13010.4
NUCKS1	-13048.2
RAB6A	-13120.1
GSS	-13151.9
NDRG3	-13307.1
MTREX	-13344.8
RPL13A;RPL13AP3	-13362.4
PSMB4	-13398.8
POFUT1	-13591.3
SPAST	-13671.2
ARNT2	-13689.5
CHTOP	-13769.1
CCDC47	-13826.5
SURF4	-13902.3
DHTKD1	-14035.3
POGZ	-14069.4
CBX5	-14228.6
RBM25	-14274.8
RPL30	-14437.5
PTMA	-14526
NEDD1	-14614.7
INTS4	-14690.6
FDFT1	-14954.5
APEH	-15005.7
MAP1A	-15100.4
NANS	-15102.8
PPIB	-15110.4
RSBN1L	-15134.8
PTGES3	-15152.4
NUTF2	-15343
NACA	-15353.1
TMED7	-15573.3
CLASRP	-15618.3
IDI1	-15821.2
SUB1	-15884.1
MPDZ	-15950.3
DCTN4	-16180.4
MCM3	-16230.7
PBRM1	-16388.1
SCML2	-16473.4
LTA4H	-16590.9
DDX47	-16643.1
TMX3	-16692.9
PLCL1	-16737.9
THOC6	-16758.1
YY1	-16790.7
ATL1	-16827.8
RFC4	-16932.2
DCTN3	-16949.2
USP9X	-16998.9
ABAT	-17034.2
U2SURP	-17160.4
SDF2L1	-17190.1
DTYMK	-17279.2
ABCE1	-17299.5
DYNC1LI1	-17317.3
ME2	-17373.1
PEPD	-17624.6
PHF10	-17645.4
PABPC1	-17784.4
DCX	-17898.8
RANBP2	-18054.9
ADISSP	-18136.5
RAB5A	-18224.1
ZMYM4	-18267.9
ANP32A	-18273.1
BCL7C	-18318
TARS3	-18475.9
HBS1L	-18547.8
SLTM	-18586.6
EPHA4	-18596.9
PPP2R5C;PPP2R5E	-18616
KRT77	-18660.5
OGA	-18809.4
USP24	-19094.8
SERPINH1	-19127.4
LAS1L	-19385.6
DBT	-19650.3
PLRG1	-19656.9
CUL4B	-19990.9
CEMIP2	-20162.6
ALDH5A1	-20183.2
DHX16	-20277.7
CAPN1	-20304.8
CSE1L	-20689.9
STOML2	-20922.7
WDR47	-20978.1
ZNF326	-21001.9
BCKDHB	-21114.7
AGFG1	-21125.4
MACROH2A1	-21143.7
PIH1D1	-21151.5
ROCK2	-21190.4
CKAP4	-21268.6
XPO7	-21330.4
DARS1	-21425.5
CASP6	-21516.7
CNOT1	-21628
SLIRP	-21641.6
AP2B1	-21895.2
RAB6C;RAB6D	-22006.1
WDR5	-22488
A2M	-22589.9
PRH2	-22636.8
SCD	-22749.9
FGFBP3	-22818.4
DNAJB1	-22951.8
RPL7A	-23088
DLST	-23176.9
AARSD1	-23632.4
THOC5	-23704
ATP5ME	-23705.5
MCM6	-23845.6
ZMYND11	-23918.9
PLBD2	-24133.8
SRSF3	-24251.8
HDLBP	-24287
CISD2	-24302.3
MDC1	-24369.3
SEC23B	-24423.7
GNAI3	-24442.6
UMPS	-24481.2
HMBS	-24484
RAB8B	-24497.1
PSMA4	-24570.8
RAB13	-24581
POLR2G	-24592
FERMT2	-24623.8
EXOSC7	-24692.4
EMC10	-24733.5
IFT27	-24799.8
HNRNPUL1	-24946.5
DCAF8	-25017.3
NFKBIB	-25231.5
STAM	-25408.7
CYFIP1	-25522.2
NME1;NME2	-25657.3
STXBP3	-26027.7
SYT1	-26033.9
AP3D1	-26086.2
CYCS	-26468.9
SORD	-26482.8
SNX5	-26525
MED11	-26572.4
KDM3B	-26716
MDH1	-26770.6
ISYNA1	-26848.4
PGM2	-26924.3
AP3M1	-26994.3
CSTB	-27274.1
APRT	-27288.1
ANP32B	-27383.9
EPB41	-27453
RP2	-27512
STMN1	-27591.9
DR1	-27632
PSMD11	-27943.6
RAB11A;RAB11B	-27955.7
USP8	-28034.1
MTPN	-28539.5
FMR1	-28559.3
PTPN23	-28630.2
SUN2	-28829.6
TTC33	-29598
AIF1L	-29671.6
INA	-29710.3
UQCRFS1	-29875.7
PDIA4	-29892.6
CTNNB1	-29907
MRPS25	-30046.3
ZNF280C	-30051.1
ATP5F1D	-30139.4
COL1A2	-30262.1
NF1	-30334.3
PXN	-30456.5
KIF5B	-30520.7
GCDH	-30547.4
TNPO1	-30629.3
SPTAN1	-30754
RAB5B	-30838.2
REM2	-30988.7
CYFIP2	-31005.9
GATD3;GATD3B	-31367.7
ABCC1	-31410.1
POLB	-31443.8
EIF3L	-31470.3
EIF3K	-31584.4
XPO1	-31591.8
GRHPR	-31593.3
BDH2	-32169.3
RALY	-32330.1
CPSF7	-32523.4
MON2	-32744.2
PALD1	-32858
ABCB7	-33144
PCMT1	-33326
PGM1	-33365.3
ALDH18A1	-34154.9
CRYZL1	-34240.3
HNRNPDL	-34347
MEST	-34379.1
LRWD1	-34436.9
ACAT2	-34549.8
TXNL4A	-34812.6
PEBP1	-34955.7
TAF1L	-35061.8
LONP1	-35193.7
DEAF1	-35477.4
CAP1	-35692.9
COASY	-36017.1
VPS8	-36102.2
TMEM263	-36177.4
CRMP1	-36202
EEF1G	-36262.4
NUDC	-36494.4
PRPSAP1	-36683
EIF4A3	-36698.5
CTR9	-36715.8
PRDX5	-36750.4
PSMD7	-36954.4
FSD1L	-36964.1
HMGCS1	-37113.7
FAM234A	-37213.1
PGM2L1	-37353.1
SNRPC	-37432
PALLD	-37673.9
MTA3	-37719.8
CORO2B	-37981
PSMA5	-38176
MUCL1	-38218.2
NUDCD3	-38243
RPA1	-38299.1
CLPTM1L	-38336.1
PPIP5K2	-38369.4
ZMYM2	-38652.3
EBNA1BP2	-39121.7
BMI1	-39159.2
KIF3B	-39184.5
IGF2BP1	-39690.6
TIPRL	-40111.4
BACH2	-40200.1
RBM17	-40467.1
PLOD3	-40477
ADK	-40640.7
AHCYL1	-40913.6
CALU	-40981.4
UBE2A;UBE2B	-41197.9
RBBP6	-41290.5
RPL18A	-41341
SEPTIN5	-41472.8
RARS1	-41583
KDM1B	-41816.2
NEURL4	-42035.3
WDR18	-42175.5
HSDL1	-42385
BICD2	-42992.8
EIF3I	-43096.7
IDH1	-43193.1
RBM34	-43354.4
KRT6A	-43394
UPF1	-43518.8
RTRAF	-43678.4
NDUFV3	-44019.7
CAND1	-44216.7
VPS26C	-44246.3
KIF2A	-44788.7
PABPN1	-44954.6
SPTLC1	-45185.2
YAF2	-45372.4
HDAC6	-45729.6
RNF40	-45865.5
CCT3	-45953.7
MORC2	-46563
CBX2	-46678.3
EIF2B1	-47200.7
FUS	-47489
CNN3	-47690
NLN	-47789
C12orf57	-47992.3
HCFC1	-48218.4
PAK1	-48280.3
GSPT2	-49576
PGM3	-49686.4
COPB1	-49732.3
LIN7C	-49992.6
DDX42	-50785.4
NCAM1	-50959
HADHA	-51119
FEN1	-51137
PREB	-52014.6
CTCF	-52313.8
PARP2	-52370.2
SART1	-52489.1
RPL18	-52499.7
UBE2E1;UBE2E2;UBE2E3	-53061.6
RABGAP1	-53259.7
PRDX3	-53324.9
NDUFS2	-53545.8
MARCKS	-53705.9
NARS2	-53736.1
RAB33B	-53893.4
MAP2K1	-53993.4
USP5	-54039.7
NDUFS1	-54331.3
P4HB	-54523
G3BP2	-55015.5
BANF1	-55026.8
OLA1	-55325.6
TAF15	-55377.7
SART3	-55443.7
SP1	-55487.6
MSN	-56216.5
GSTM2	-56543
BROX	-56552.2
ACSS2	-56604.5
PLXDC2	-56669.1
VPS16	-56872.7
INTS14	-57057.3
COTL1	-57162.3
PYCR2	-57293.2
NUP107	-57302.7
RECQL	-57405.3
AGAP3	-57680.6
FH	-57796.3
EIF3H	-58111.9
DAG1	-58261.7
LSM14A	-58575
PAK3	-58621.8
NCBP1	-59145.4
ARF1;ARF3	-59237.7
PSMC4	-59647.1
RPE	-59735.8
WDFY1	-60286.5
ACLY	-60389.9
TPI1	-60913.7
CCDC134	-62049.3
DDX17	-62176.5
GBF1	-62255.4
ACTB;ACTG1	-62500
PHB1	-62700.7
ADAR	-62737.7
PRXL2B	-62752.6
RAB5C	-62854.8
NUP205	-62932
ANKFY1	-63281
ABHD10	-63751.2
NUBP1	-63764.4
CDC42BPB	-63946.5
ZNF207	-64395.6
RTN1	-64429.9
TRA2B	-64628.4
ATP1A1	-64711.7
GABPA	-64827.4
GDI2	-65521.7
IVD	-66056.4
EIF5	-66250.2
PFAS	-66406.9
TCP1	-66637.9
MCM2	-66866.6
COLGALT1	-67363.5
MPST	-67371.4
ATM	-67562.9
PSMB3	-67591.5
FN1	-68347
RAB6B	-68381.5
DPYSL3	-69676.1
HK1	-70120
HNRNPU	-70145
AIDA	-70353.6
SDK2	-70524.5
FKBP10	-70574.3
PEA15	-70810.9
CLASP2	-71375.5
NAT10	-71568.8
PSPC1	-71802.9
MCTS1	-72304
DDX3X	-72327.4
SCCPDH	-72512.9
SEPTIN11	-72653
RO60	-73203.2
PAPSS1	-73219.7
LAMP2	-73526.5
EPRS1	-73544.3
IARS1	-73657.4
PHB2	-73723.2
ELAVL1	-73936.2
NES	-74185.2
LDAH	-74358
UFL1	-74388.3
NONO	-74425
TXNL1	-74709.4
HSD17B10	-74768.8
FKBP3	-74897.8
CORO1B	-74989.8
PYGB	-75651
PCBD2	-75986.1
ARID1A	-76217
PCYOX1	-76306.2
LSM12	-76710.3
CAPZA2	-76728.3
HNRNPR	-76885
TRAP1	-77148.6
CPSF1	-77398.3
PSMD3	-77706.9
NPM1	-78026
YWHAZ	-78142.9
CANX	-78398.2
SEH1L	-78545
ANO10	-78557
FABP7	-78696.4
GPX7	-78799.2
DNAJA2	-78961.1
HADHB	-79097
MTHFD1	-79203.9
LDHA	-79255.9
LAMTOR3	-79357.7
NAA15	-79364.9
PDCD6	-79723.7
GANAB	-79895.2
UGGT1	-80162.2
RPL15	-81147.8
ORC5	-81262.9
AGO2	-81701.1
NAP1L1	-81952.7
CDC42	-82048.5
LAMTOR2	-82321.9
TALDO1	-83083.5
CMTR1	-83301
NPEPPS	-83388.2
LUC7L	-83564.3
ETFA	-83860.9
RPS2	-84525
ATP5F1B	-84579.4
PWP1	-85038.1
BPNT2	-85308.7
SEC31A	-85319.4
FAM118B	-85440.1
OXCT1	-85614
GDPD1	-86068.9
RPL10A	-86073.1
STRAP	-86277.2
EDC4	-86879.9
MSH6	-87374.2
PSMA1	-87403
CARM1	-88333.4
DPM1	-88719.3
UGP2	-88807.6
PRKAR1A	-88861.5
U2AF2	-89433.2
BASP1	-89747.6
MAPK8IP3	-90017.4
PGD	-90600.5
RBBP9	-90703.7
AP1G1	-91666.3
RALA;RALB	-91808
EFTUD2	-91811.8
ASCC3	-91816.9
EIF5A	-92400
KYAT3	-92494.3
AARS1	-92541.4
GART	-92598.1
NUMA1	-93371
FBXO22	-93985
CNP	-94111.6
TLE3	-94223.9
SRBD1	-94641.7
PSMD6	-95953.8
ATOX1	-96052
HSP90AB1	-96163
GDI1	-96315.9
CHD3	-97892.5
ADSL	-98185.1
SSB	-98480.8
DHX36	-98549.1
SCARB2	-98563.5
CPSF2	-98675.6
SAP18	-98719.8
LAMTOR4	-99033
TANC2	-99582
TRIM67	-99776.4
CAD	-99951.9
SH3PXD2B	-100045
GTF3C3	-100484
AKR1B1	-100487
CPSF3	-101136
DIP2B	-101439
TUBB6	-101660
CETN2	-101916
NOTCH3	-102604
CELF1	-103363
CASK	-103484
DTD1	-103555
PDCD6IP	-104237
LMAN1	-104374
RAB2A	-105473
ARPC4	-105600
CCT4	-106413
SMCHD1	-106606
PRKACG	-106847
SF1	-107124
KIF21A	-107192
CCDC6	-107526
SYNE2	-108806
DDX5	-110264
TERF2IP	-110415
PMPCB	-110817
USP14	-110918
AS3MT	-111248
ZBTB14	-111698
SMC1A	-111793
RACK1	-111895
RRAGA;RRAGB	-111934
TPM1	-112682
CORO1A	-113080
SEPTIN9	-113229
MTIF2	-114241
PPWD1	-115301
UBA6	-115420
FOXK1	-115451
CMIP	-115855
CBX3	-115937
HSPA1A;HSPA1B	-116297
RTCB	-116768
NELFCD	-117514
EIF3J	-118044
TOMM22	-118550
RPL17	-118766
EIF5B	-118918
SEPTIN3	-119184
ABCF1	-120445
PYCR1	-121332
KIF5C	-121385
OTUB1	-124214
ACTR1A	-124734
SUPT16H	-124941
PSAT1	-125016
PRKDC	-126035
S100A8	-126214
SPTBN2	-126430
MCM5	-126589
SAE1	-126758
PRKAR2B	-127158
RNMT	-128203
SF3B2	-128659
ASMTL	-128975
AP1B1	-130449
TUBB2A	-130740
DDRGK1	-131394
PCBP1	-131849
XPOT	-132065
LIG3	-132085
CCAR2	-132153
SMU1	-132302
CCAR1	-132577
DDOST	-132920
SNRPD1	-133638
MMUT	-133667
RPL5	-134175
ETF1	-134177
VCP	-134283
RPLP0	-135594
NCL	-136246
PAFAH1B3	-137307
NIPSNAP1	-137531
CIRBP	-138324
DNM2	-140294
MCM4	-140664
FUBP1	-140909
PCBP2	-141074
KARS1	-142125
RRAS2	-142676
HINT2	-143031
LRRC47	-143620
CHCHD3	-143682
ARPC1A	-143968
HSDL2	-144256
PRPS1	-145621
EML4	-145700
EXOC2	-146421
LETM1	-146741
RAP1A;RAP1B;RAP1BL	-151048
PSMC2	-152349
SNRPB;SNRPN	-153824
WDR12	-154017
NAMPT	-154867
IMMT	-155339
AGPS	-155500
CCNK	-156798
CLTC	-158100
PLEC	-160037
VDAC3	-160047
SLC25A4	-160644
CNDP2	-160849
DDX46	-160919
CPT1C	-161729
LSM1	-163207
CHORDC1	-168432
YBX1	-169720
XPNPEP1	-170237
CUL1	-171297
ANP32E	-174449
EIF3G	-174614
DOCK7	-175152
DDX39B	-175436
COPS8	-175531
SEPTIN6	-175744
RPL11	-176228
MICOS13	-176689
RBM39	-177686
AP2M1	-177808
HMGN5	-178244
HAS1	-178277
RUVBL1	-178578
GFPT1	-179643
NSF	-180621
KHDRBS1	-180752
ATP5F1A	-182050
SOD1	-182550
KHSRP	-183987
TUBB3	-184030
CUL3	-184808
POR	-184936
ESD	-185562
UBE2K	-186339
DDX19A;DDX19B	-189004
GUK1	-190123
SND1	-190141
ATP6V1B2	-190480
SORBS2	-191679
AP2S1	-193708
CCT8	-194828
MPI	-195728
EIF2S1	-196559
HYOU1	-196590
DDX1	-197594
PPIA	-199576
PIR	-200579
RBM12B	-200739
CBX8	-202182
PPP3R1	-203099
CALM1;CALM2;CALM3	-203475
PTBP1	-204441
TXN2	-204587
RDX	-205181
EIF4A2	-206808
G6PD	-207403
ARHGAP35	-208431
HNRNPM	-208536
RPS15A	-209083
KDM1A	-209575
TFG	-212255
AHSA1	-212279
SARS2	-212345
HSPE1	-213512
SFPQ	-214000
STAG1	-215950
HNRNPL	-217223
PSMD12	-217821
NMT1	-218637
GOLGA2	-222742
MAP1LC3B;MAP1LC3B2	-222849
VPS26B	-225105
DDX6	-225906
ABI2	-229915
UCHL3	-230554
SLC25A5	-231224
PFKL	-232933
GNB1	-233018
AP2A1	-233367
PSMB1	-237014
ITGAV	-238557
RAD50	-242369
AKR7A2	-242397
TUFM	-244295
ALYREF	-245191
GMPS	-246631
CHAMP1	-249721
PSMD8	-253647
ACTR1B	-256600
LUC7L3	-259804
EPM2AIP1	-260015
PRDX6	-260228
GOT2	-260673
CHMP2A	-260979
CCT5	-261313
ATP6V1A	-261452
ILF3	-262508
ARPC2	-263924
STAG2	-265054
GTF2I	-266550
NUP155	-267848
HNRNPAB	-270040
RPN2	-270064
IFT25	-270637
PPP1CA	-271179
TKT	-271412
ERAP1	-272246
SF3A3	-272517
HSPA9	-272840
ACTN4	-274880
NNT	-275563
PFDN2	-277383
IPO7	-278172
SNRPD3	-281099
SRP68	-281491
NUP133	-283174
SMS	-283926
MRE11	-284410
COPB2	-284791
FARSB	-285028
HDGFL2	-286445
PSMC3	-288114
CALR	-289354
DKC1	-289888
USO1	-290320
SDHA	-294958
DPYSL5	-300041
PRDX2	-300897
SMC3	-302929
NAA50	-303817
ISOC1	-304628
MARK2	-305660
GNPDA1	-306016
PFKM	-311389
MAPRE1	-312198
TPT1	-314064
FLNA	-316190
DHRS7	-319942
VDAC1	-325446
MSH2	-326278
DYNC1H1	-326579
UBQLN1	-329550
KATNIP	-329633
PALM	-331720
GTF2F2	-333082
PUF60	-333584
DHX15	-336012
RPL8	-337103
DBN1	-337520
TXNDC17	-337767
AKAP12	-338409
CENPV	-338933
PMPCA	-348523
EIF1AX;EIF1AY	-351117
CORO1C	-352845
RAN	-353442
NSDHL	-356447
ACTN1	-365316
ATIC	-367187
CPNE3	-370491
SNRPB2	-379324
TXNRD1	-382129
FASN	-382857
PPP2R1A	-384516
SNRPE	-384586
HSP90B1	-385953
KATNAL1	-386672
TPP2	-388581
ARHGDIA	-389447
PSMA6	-391242
CSDE1	-393065
CASP3	-398572
ADD3	-401863
RPA2	-402053
DSTN	-402127
PFN1	-402961
SYNCRIP	-408814
SET	-411898
DPYSL2	-414771
UBE2L3	-417021
UBLCP1	-417316
HINT1	-422950
EZR	-424725
SNRNP200	-428514
VDAC2	-436078
SARS1	-436879
TMED10	-438235
S100A7	-439861
PPP1CB	-441205
HDHD2	-443593
HNRNPD	-449818
DENR	-455632
ATP2A2	-460910
SPTBN1	-463174
GPD2	-463480
FKBP4	-465562
DAZAP1	-468812
NASP	-469154
PRPF19	-476228
TRIM28	-492141
PSIP1	-513889
S100A9	-515580
EIF4A1	-518970
CFL1	-525737
KPNB1	-525981
ENOPH1	-528982
RAB35	-536829
HADH	-550913
RAI14	-557218
RHOA	-559589
MARK3	-563450
VAT1	-570105
THYN1	-573941
SCRN1	-574145
ALDH7A1	-575055
DCD	-586720
ERP29	-591255
RPS27A;UBA52;UBB;UBC	-600131
ILF2	-605620
HMGB1	-613960
LUC7L2	-616346
DECR1	-617721
FAM98B	-623083
ITGB1	-623341
PRPF4	-631679
HMGB2	-644010
ACOT7	-644232
ACTR2	-647801
SHMT2	-648295
MAD2L1	-653973
CSTF1	-689571
CCT6A	-691222
LDHB	-693138
UBE2I	-693675
ADRM1	-700590
SEPTIN2	-705930
RCC1	-707269
FKBP2	-715963
APMAP	-716462
API5	-734080
UBQLN2	-742310
AHCY	-743027
SEPTIN7	-743519
FXR1	-748928
NUP210	-766811
PDIA3	-767229
SF3B3	-787069
RPL37A	-789869
LMNB1	-791995
WDR1	-798758
DLD	-809626
USP11	-813150
CCT2	-817179
HDGF	-823746
ALDOA	-829602
MSI1	-833338
RPL9P9	-865812
HMGB3	-884688
PAFAH1B1	-902714
IPO5	-906502
MAP1B	-914180
ECH1	-921686
ADH5	-922324
COPS3	-926172
CAPZA1	-928948
PPP2CA;PPP2CB	-931673
FAHD1	-937585
PAK2	-946132
HSD17B4	-946221
TARDBP	-947176
NUDT5	-956806
SKP1	-961747
HNRNPC	-979508
PKM	-980940
MAP4	-985389
GSPT1	-1.01198e+06
XRCC6	-1021863
RUVBL2	-1022279
SF3A1	-1035940
SRRT	-1045390
DPYSL4	-1.05199e+06
PSMD10	-1.12005e+06
TOP2B	-1154537
HSPA8	-1155650
PHGDH	-1203724
LSM8	-1.21885e+06
MAP2	-1255289
APEX1	-1262580
GAPDH	-1288102
RAB1A	-1288550
DYNC1I2	-1328077
TUBA1A	-1334460
CCT7	-1358026
MAT2A	-1368306
ENO2	-1383200
PPIG	-1397060
HNRNPF	-1492320
TMED9	-1558023
CKB	-1700503
RCC2	-1.82238e+06
PFN2	-1.86756e+06
PGAM1	-1.90733e+06
CRABP2	-1958142
UCHL1	-2100990
RTN4	-2101902
HNRNPA3	-2124573
GNAI1	-2186898
RPL3	-2198850
SNRPA	-2202505
PGK1	-2.23419e+06
HNRNPH2	-2369157
RPN1	-2426436
HSPA4	-2543234
HNRNPH3	-2577577
ARF4	-2.78475e+06
VIM	-2811380
YWHAE	-2872282
TUBA4A	-3094430
CRABP1	-3102272
FSCN1	-3126504
HSPD1	-3270437
GSTP1	-3334247
UBA1	-3763145
PA2G4	-3892870
EEF2	-4277455
HNRNPA0	-4473537
MARK1	-4570950
HSP90AA1	-4695589
DHX9	-5379382
HNRNPA2B1	-7471414
HNRNPK	-7483540
HNRNPA1	-8339858
IGHG1	-9095000
HNRNPH1	-9918706
EEF1A1;EEF1A1P5	-12972260
ENO1	-14041398
PRSS1;PRSS2;PRSS3P2	-47542100

## Sheet: R15 (R16 Ab - R15 Ab)
Gene	Relative Abundance (Ab - No Ab)
KRT1	59751300
H1-4	45608200
KRT9	36995776
H1-5	27767800
MECP2	27578851
H1-1	22460100
RPL22	16505510
KRT10	14292050
SRP9	11958210
H2AC21	8734670
SRP14	7488523
RPS25	6896730
GIPC2	6806210
KRT2	5659540
H2BC10;H2BC12;H2BC12L;H2BC13;H2BC14;H2BC15;H2BC18;H2BC5;H2BC9	4296840
POTEI	4147160
ALB	3584000
H2AC12;H2AC14;H2AC17;H2AC19;H2AC20;H2AC25;H2AC6;H2AC7;H2AC8;H2AJ	3477210
H1-0	2819384
KRT72	2679090
TOP1	2549279
GIPC1	1989000
KCTD1	1935892
RPL23A	1748939
H1-10	1573000
RPL35	1523912
HMGA1	1398061
WIPF2	1341880
ACTA1	1217680
KRT5	1197543
PPHLN1	1140300
TCOF1	1099726
FLG2	1012513
KRT16	973544
DYNLL1	930544
MYL9	824703
UBTF	817540
MYL6	656330
KRT14	655510
KCTD15	598778
HSPA7	559931
LYAR	554557
H3-3B;H3-4;H3C12;H3C13	541888
RPL26	538364
ZNF609	513296
TUBA4B	498555
DSP	497709
FHL1	488775
MYL6B	486306
TASOR	444714
HRNR	438518
DSG1	435024
RPL27	423961
JUP	412035
DYNLL2	394836
H4C16	365541
DSC1	357480
DEK	355717
ARG1	347978
HSPA5	336423
ZYX	336219
H2AZ1;H2AZ2	319032
PKP1	307872
RPS7	303225
MYH10	288666
BCL7A	283731
TASOR2	276251
RPL29	272914
HRG	270585
SERPINB12	240025
MYL12A;MYL12B	238815
DACH1	231272
EWSR1	228931
H2BC26	227688
TUBB	225430
DPF2	217992
HMGA2	208755
SMARCC1	199710
CALML5	199561
RPS17	193138
LYZ	190508
RPS20	176456
PARP1	172515
CDSN	161165
RPS23	159103
RPL39;RPL39P5	157475
NOP58	147641
KRT78	137275
RPL32	124450
CSTA	123861
SMARCE1	121221
RBMX	117805
CSNK2A1	116420
GAR1	110414
TXN	109417
RPL19	107524
KPLCE	103442
NOP10	99167.3
SMARCD1	97461
SBSN	97344.1
TUBB4B	97330
ACTL6A	96156
ERH	96040.2
SMARCC2	93969
RPL31	91362
KDM5C	91130.4
GPRIN1	89362
SMARCA4	88089
CRBN	85494
SNRPGP15	84163
SERPINB3	82351.2
RPS18	81494.2
IGHA1	80698.8
CASP14	78599.7
HP1BP3	78470
LMX1A;LMX1B	76429.9
RPL13	76341
RPL21	75475
CAT	71812.6
KNOP1	71796.7
ABI1	71254.8
HAL	69584.8
SS18	68668
ANXA2	64728.1
CSNK2B	64120.4
RPS19	63463.5
CHD4	63000.4
DDB1	61768
KPNA3	61116.1
RPS8	57696.6
PIP	57294.1
VANGL2	55002.7
KATNB1	54470.3
C9orf78	53476.1
RPL23	52451
SNRPD2	50256
LTF	49039.8
CDC5L	49018.2
DYNLT1	48663
C1R	48626
CHMP4B	48108.1
RPLP2	48025
TGM3	46353
NHP2	46256.7
RPL4	46167
RPLP1	45732
MAZ;PATZ1;VEZF1	45195.7
PRPF3	45102.4
AZGP1	44534.7
RPL7	43757
PLG	43218.6
SRRM1	41108
RPA3	40796.2
RPS10	40180.3
CTSC	38941.4
FLNB	37778
RPL35A	37356.5
MAP1LC3A	35868
MACROH2A2	35824.1
SON	34608.1
PHF2	33873.8
RPS24	32799.1
GGCT	32767.5
KRT17	32560.7
MYH9	32365
DAXX	31806.8
IGLC2;IGLC3	31694.9
GSDMA	31420.2
KRT80	30765.3
TPM3	30706
FABP5	29734.2
TGM1	29443.2
LCN1	29389.8
PRDX1	29260.9
GRN	28777
RPS4X	28725
SNU13	28392.1
EPB41L5	27077.2
LHX1;LHX5	26545.3
MORC4	26259
HDAC2	25646.3
BRK1	25168.4
STRBP	25033.7
RPL38	24829.9
RPS3	24715.2
HSPB1	24699
FBL	24605.1
CPA4	24558.4
RPS13	23125
RPS16	23012
RPL27A	22497.8
BTF3L4	21545.4
ELOC	21470
XRCC5	21299
ELOB	20439
ZNF449	20030.3
SMARCB1	19731
CST1;CST4	19398
SSRP1	18892
KPNA4	18857.5
ZFR	17804.6
RPL24	16795.4
SRP72	16765.9
RAB1B	16463.2
KRT6B	16327
SERPINA12	16080.9
RPS3A	16069
RPS11	16052.6
ADD1;ADD2	16052
RAD23B	15448.9
RPS14	14718.4
MYO6	13825.1
FLNC	13421.4
ARID1B	12425.3
SMARCD3	11574.8
TMOD3	11495.7
BLMH	10677
EIF2S2	10499.4
KRT23	9730.7
TFAM	8897.13
SNRNP40	8306.72
HMGCL	7373.77
SELENOH	7344.4
LLGL1	5957.59
TMA7;TMA7B	5722
HDGFL3	5602.5
TPM4	5538.3
NOP56	5406.8
RPS9	5020.2
TP53BP1	4165
SS18L1	4039.2
HMGN1	3898.14
TJP1	3674
FAU	3526.97
PCMTD1	3354.13
POF1B	3317.11
PARK7	3244.46
RBBP4	2902.7
RPL6	2509.2
RABL6	2472.13
NOVA2	2290.79
DSC3	2096.3
C11orf98	2023.62
RPL28	1947
LGALS7B	1927.69
CHD2	1777.69
SCGB2A1	1702.16
TRIM21	1634.4
LBR	1627.1
C7orf50	1573.25
PSMC1	1447.41
PHF6	1399.3
THRAP3	1394.37
RPL14	1375.5
LSM2	1341.21
HNRNPUL2	1185
ADNP	1072.15
ATP5PO	980
NOS1AP	858.662
SNRPF	774.1
CBX1	770.6
SSR4	567.18
RPS26	484.51
SYPL1	470.659
SRSF2;SRSF8	437.5
PSMD2	391.46
PSMD14	382.84
PARD6A;PARD6B;PARD6G	317.489
FHL3	253.2
QARS1	179.452
AGL	122.93
MRPL12	31.949
CAPRIN1	25.506
