# Supplementary material for: Probing DNA damage in Rett syndrome neurons uncovers a role for MECP2 regulation of PARP1
Source: Stem Cell Reports. 2025 Sep 25;20(10):102645. doi: 10.1016/j.stemcr.2025.102645 (PMC12790717; doi:10.1016/j.stemcr.2025.102645)
Supplement: Table S2. A list of proteins immunoprecipitated by PARP1 [file mmc3.xlsx]

## Sheet: PARP1 Total Unfiltered
Gene	Relative Abundance (Ab - No Ab)
ALB	63553000
H1-4	32719000
H1-5	13548900
H1-1	11164900
KRT1	9864600
KRT9	8267100
H2AC21	6162340
KRT10	5595200
H2BC10;H2BC12;H2BC12L;H2BC13;H2BC14;H2BC15;H2BC18;H2BC5;H2BC9	3527280
SFPQ	3521030
KRT2	3390200
ALYREF	3166247
RPS19	3105440
S100A8	3082344
TUBA1A	2975740
H1-10	2889070
S100A9	2751569
H2AZ1;H2AZ2	2357600
VIM	2095120
EEF1A2	1825790
TUBB3	1748650
MAP1B	1541500
H3-3B;H3-4;H3C12;H3C13	1428650
H4C16	1411709
GAPDH	1367101
RPS25	1348220
HSP90AA1	1270744
HBA2	1.24835e+06
EEF1A1;EEF1A1P5	1233050
PSMA4	1182124
SRP14	1169820
RPS7	1131537
CCT5	1065690
PARP1	1060966
HNRNPD	1006270
HBB;HBD	1004123
A2M	931995
CIRBP	931554
HP1BP3	923361
NONO	869106
MAP1LC3A	862552
H2AC12;H2AC14;H2AC17;H2AC19;H2AC20;H2AC25;H2AC6;H2AC7;H2AC8;H2AJ	848420
MARK1	797150
RPL38	758744
ATP5PO	731687
SNRPD3	690804
ILF3	654588
AFP	629900
CALML5	610368
FUS	605526
RPL35	591054
RPS10	589069
TUBB	583192
SNRPD2	577056
RPL9P9	531866
HNRNPA1	515320
RPS20	514931
NPM1	472245
ITIH2	464761
SNRPB;SNRPN	458341
HNRNPA2B1	445902
TUBB2A	443831
RBMX	426546
HSPA8	409090
HNRNPR	406063
H2BC26	398854
SRP9	394939
NUDT21	386234
HNRNPA0	377931
RPS3	376264
HNRNPU	353045
RPS4X	340691
KHDRBS1	337950
CSTA	335428
H1-0	335385
ALDOA	329752
SNRPA	328739
RTN3	328692
HSPD1	314380
SLK	309723
RPL22	302060
HNRNPC	295910
NCL	294889
IGHG1	294550
MATR3	291043
RPL23A	282300
HADHA	272053
PSIP1	271443
RPL12	269855
HMGA1	266280
YWHAE	266069
RPS14	261777
DPYSL2	261442
GNAI1;GNAI2;GNAI3	260425
HSPA5	258400
DDX5	254958
RAN	254193
SEPTIN2	253509
ILF2	253238
EWSR1	252566
DCX	252488
SERPINC1	251065
HMGA2	242297
POLDIP3	237052
LMNB1	225538
HNRNPK	223706
MECP2	222213
SNRPD1	217871
HMGB2	215015
MARCKS	210170
RALY	208540
PRPF19	207243
FAU	205840
NME1	205302
FHL1	204100
CCT2	203494
RPLP2	200563
TRAP1	198335
HSP90B1	197195
TFAM	197046
RPS3A	195281
SEPTIN11	189633
HMGB3	189596
NUMA1	188715
RPL11	188502
RAC1	183618
XRCC5	183081
SLIRP	181010
U2AF2	175176
XRCC6	172281
RPS16	168887
CCT8	167549
PSMA1	164091
PSPC1	163912
HNRNPA3	162021
RTRAF	160710
HSPA7	160690
HSP90AB1	159366
TUBB2B	157193
NAA50	155828
CDK1	155208
TOP1	152320
CDC5L	150162
RPL39;RPL39P5	149260
HNRNPM	143422
RPL31	143319
RPS13	142146
EEF1B2	141445
TMPO	140398
S100A7	137451
HSP90AB2P	136457
NDUFS5	131833
SELENOH	130816
CCT6A	130052
RTN4	129361
MAP2	128803
SNRPE	126442
CTSC	126191
CCT7	125635
VCP	123958
YY1	123382
KPLCE	120490
TXN	117152
DEK	115900
CCT3	113333
MAP4	111443
SYNCRIP	109981
RPL3	106046
SEPTIN3	105852
SLC25A4	105838
ENO1	105390
NUSAP1	103569
EEF1D	102881
SERPINB3	102448
SET	102168
PSMA7	102075
LRRC59	100105
SARNP	99732
PGK1	98999.1
SLC25A5	98435
FLNB	97081.9
HADHB	97075
SERBP1	96611.8
RPL26	95592
SEPTIN9	94341
SUB1	93197
AHCY	93157.8
RPL5	92887
RAB1A	91930
HSPB1	91871
C3	91119
EIF3C;EIF3CL	90110.1
CCT4	90044
TUBB4B	88694
FUBP1	86581
HDGFL2	86381.4
RUVBL2	86067.9
DPY30	85600
RPL24	85208.6
NIPSNAP2	84453
CHMP2A	83183.8
CCAR2	83160
SERPINF2	82708.3
RBBP4	82082.8
FAM98B	81853.7
CEP170	80185.9
ATP5ME	79887.7
RPL17	79710.2
ELOB	79125
DHX9	78769
RPL13	78590
GSN	78085.3
EZR	78034
RPS6	76723.8
TMA7;TMA7B	74014.3
ATP5F1C	72605
CFL1	72136
KLHDC10	71508
ATP5F1B	70411
CHAMP1	69693.3
BLMH	67556.2
CRMP1	66734
ATP5F1A	64636
YWHAZ	64572.9
NAP1L1	64346
FABP5	64154
CAPRIN1	63975
CLTC	63279
RPL7	62633.6
PKM	61935.7
RUVBL1	61169
CANX	61050
ACTR1A	60508
BANF1	60488.8
LANCL1	58953.7
SSRP1	58489.1
HSPA1A;HSPA1B	58329
BASP1	58071
XRCC1	56936
MORF4L2	56200.2
ZNF346	56010.5
PRDX1	55776
FLG2	55512
PIAS2;PIAS3	54518.8
SMARCB1	54131
GTF2I	53673.9
PUF60	53549.6
SNRPC	53247.7
FLNA	52680
ANXA2	52014
HAL	50156.1
REEP2	50104.1
DDB1	49783
LGALS7B	49491.6
IARS1	49316
MRPL46	49246.5
PRKCSH	48882.1
SSBP1	48349.4
TCP1	48310.2
PABPN1	48147.1
RPL6	47638.6
PSMD8	47524.7
ATP5MG	47050.7
RPL21	47032
RPL23	47003
TRMT10C	46826.3
PSMA6	46722.6
PTBP1	46412.2
SKP1	46259
RPL34	45277.7
SCML2	45098.1
DCTN2	44625.2
PSMA5	44325.3
HNRNPDL	42877
ABI1	42853.1
MARCKSL1	42367.3
TRIM28	42356.9
EIF3E	42060.1
CYC1	42018
PCBP2	41894.8
ZYX	41611.7
C11orf98	40847.8
RBM14	39586
MACROH2A1	38465.2
TMEM43	38116.8
EFTUD2	37734.5
ABHD12	37684
RPL7A	37559
DDX6	36626.2
CHCHD1	36458.2
DPYSL5	36359.2
MAP1LC3B;MAP1LC3B2	35711.4
SNRPF	35420.6
ARG1	35103
PSMC4	34562.7
MCM7	34378.7
DDX1	34258
SEPTIN5	34056.5
TFG	33740.2
CCDC124	33704.9
RPS5	33601.6
RPS15A	33566
WBP11	33214.6
COL1A1	32341.4
MCM4	32219.5
EIF4A1	32167.2
BCL7A	32096.2
KIF2A	31538.1
RPS29	31250.9
PHGDH	30731.6
PRPF4	30309.3
ATP5PB	29972.6
ELOC	29752
RTCB	29610.6
G3BP1	29594.4
HMGN4	29463.8
ATP5PD	29458.8
PDIA6	29370.2
MACROH2A2	28980
MRPL14	28923.4
SNRPG;SNRPGP15	28721.9
SERPINH1	28276.7
EIF3F	28225
EEF1G	26961
RPS17	26929.9
HNRNPAB	26876
CALR	26540
C1QBP	26216.7
TMED9	25895
PSMC3	25850.6
PSMC5	25777.2
INA	25751.6
NAT10	25689.5
PSMB1	25653.9
CAT	25613.2
SF3A2	25450.2
NFIB	25106.6
RPLP1	25021.6
RFC4	24957
GNAO1	24926.4
KHSRP	24843.8
FBL	24741
SRSF3	24645.5
NDUFA5	24604.4
ZNF787	24569.2
GLUD1	24395.3
TUBA4A	24198.3
FASN	23934.4
ATAD3A	23848.4
TGM3	23250.2
LSM3	23228.5
LDHB	23207
ZNF207	23111.5
PCMT1	22944.6
HSD17B4	22836.4
MARK2	22706.6
GAP43	22654.4
RPLP0	22617
ARPC4	22581.7
GLYR1	22527.2
HNRNPL	22394
TUSC3	22349.1
RPL27A	22196.5
PTBP2	22163.5
PRKDC	22131.1
MEST	21900.8
KRAS;NRAS	21896.4
SYT1	21856.5
LYZ	21793.8
CPSF7	21608.2
RAP1A;RAP1B	21576
CAND1	21275
DPYSL3	20905.9
MYC	20798
PRPF3	20701.8
KRT77	20656.2
CASP14	20574.9
SSR4	20359
PSMC2	20104.6
SNRPB2	19734.7
HCFC1	19704.5
PAM16	19572.8
RPL37A	19432
CHTOP	19376.8
PGRMC1	19062.6
TMEM35A	18992.4
BCAP31	18754.1
NDUFB10	18291.4
ARPC5	18210.8
AP2S1	18168.9
LIG3	18156.3
PSMB3	17884.3
APEX1	17877.9
SEPTIN7	17873.9
SDHA	17794.2
LDHA	17700.1
ARL8A	17686.5
DDOST	17531.4
RPL30	17291.7
PSMD3	17056.5
SNRPA1	17051.7
CHD4	17040.2
DDX17	17037.1
PCBP1	17005.7
RPS9	16996.3
P4HB	16994
ADD1	16888.2
PSMA3	16733.4
DYNC1I2	16686.5
LBR	16362.8
CS	16267.2
SF3A3	16169.6
YWHAG	16045.8
FARSA	15988.5
FLOT1	15856.8
FN1	15755.2
NES	15723.6
CBX3	15698.7
RARS1	15634.4
CKB	15592.7
HDGF	15357.7
CKAP4	15326
MAPT	15124.5
DDX39B	15109.9
DYNC1LI1	15093
TIA1	15086.8
PAICS	15067
ITIH4	14955.1
GNB1	14746.3
PHIP	14712.1
GANAB	14696.4
ST13;ST13P4	14462.9
SAP30BP	14113.2
TRIR	13220.9
MDH2	13081.3
CRIP2	12920.7
ARGLU1	12874.4
STMN1	12715.6
DYNLRB1	12544.2
PLRG1	12382.2
BAP18	12303.3
PRPF8	12223.6
WDR82	12109.7
COX5B	12053.5
MT-ATP6	11966.7
SNRNP200	11776.5
VAPA	11754.1
CBX5	11573.6
SSR1	11509.5
PPP1CA	11187.2
SNRNP40	11031.4
HDGFL3	10976
SF3A1	10856
PSMB7	10689.4
RPA2	10633.3
MAP1S	10561.1
MCM5	10461.6
DNAJA1	10400.1
EIF2S3	10384
BTF3L4	10219.5
RAD23B	10200.4
LMNA	10185.9
FEN1	10156.9
PSMC1	9916.3
BUB3	9430.7
PPP2CA;PPP2CB	9375.1
RALA	9364.88
SHMT2	9342.3
PTMS	9326.66
CAP1	9321.04
ERH	9305.28
SRSF2;SRSF8	9116.4
EIF3H	9087.1
QARS1	9019.12
PSMC6	8978.3
TKTL2	8912.07
DSC1	8733
SPTAN1	8647.5
CSTF2	8568.23
FKBP3	8562.6
MCM2	8437.8
WDR5	8339.2
AIMP1	8253
ATP5MF	8170.8
CYFIP1	8153.9
MKI67	8143.19
DYNLL2	8111
RNF2	8088.19
C7orf50	8088
MRPL12	7965.6
HDAC2	7962.2
HK1	7958.98
PHF6	7950.83
CTNNB1	7795.8
QKI	7597.3
ARF1;ARF3	7557.2
BRD3	7494.19
SMARCE1	7465.1
ANP32A	7312.59
RPL29	7307.8
PYCR1	7146.8
CALU	7044.9
PSMD2	7016.72
ACAT1	7014.56
SNRNP70	6954.56
EIF3I	6917.3
SFXN1	6863.6
SF1	6823.07
SRSF1	6715.3
NDUFA6	6652.2
GTF2F2	6611.03
ACOT9	6503.3
NDUFA7	6397.09
HNRNPH3	6386.4
TPI1	6306.51
PA2G4	6269.88
DLST	6231
FLNC	6228.5
ALPG;ALPP	5966.56
ACTL6A	5875.5
DNAJC19	5790.03
ATP5F1D	5764.2
SCCPDH	5750.6
RAI14	5684.7
U2AF1	5485.69
MRPL41	5311.4
SPIN1	5283.88
MT-CO2	5149.93
VDAC3	5125.36
SNU13	4989.45
RBM39	4920.13
SF3B3	4835.35
CAPZA2	4827
SF3B2	4794.93
CPSF6	4785.85
DCTN3	4744.68
CRBN	4697.15
UQCRQ	4661
TPM3	4629
GET3	4592.83
SSB	4523.6
LMNB2	4500.9
PSMD4	4281.23
EIF5B	4204
RSL1D1	4081.9
PSMB4	4037.35
POTEA;POTEB;POTEB2;POTEB3;POTEC;POTEG;POTEH;POTEM	3993.8
RPL10	3985.2
PDIA4	3931.39
CAPZB	3923.3
ATP1A3	3891.6
GFAP	3839.91
GNG2	3828.7
TGM1	3822.63
MARK3	3745.89
PSMD13	3662.2
MPZ	3655.24
MSH2	3654.64
RCN2	3653.97
EEF2	3574.6
FLOT2	3493.94
EFNB1	3466.3
MTA2	3389.3
BTF3	3368.94
CBX1	3297.11
ATP5MK	3254.15
DARS1	3218.6
RCN1	3088.5
RPS11	3050.8
CENPV	2935.4
ENY2	2863.39
SRSF7	2825.6
RPN2	2748.7
EPRS1	2715.08
VRK1	2656.82
KIF5B	2646.6
AP2A2	2628.53
SAFB	2595.04
CHMP4B	2469.32
ARPC2	2367.23
SERPINF1	2360.56
API5	2270.26
ARPC5L	2210.56
PHF5A	2190.52
USP39	2185.75
DYNC1LI2	2108.5
CDC42	2090.53
SH3PXD2A;SH3PXD2B	2088.79
HSD17B10	2085.52
SSBP3	2073.23
EEF1E1	2067.58
LLPH	2061.09
AP2M1	2030.82
CDC73	2024.82
SRP72	2012.31
PSMD7	1992.06
RFC2	1945.84
DRG1	1931.23
RCC1	1928.32
CGGBP1	1907.03
RPL8	1888.2
RAMAC;RAMACL	1863.21
SND1	1845.34
ARPP19	1823.38
HTRA1	1790.66
DPM1	1774.68
LCN1	1755.71
HPX	1743.5
EIF2S1	1736.52
KDM1A	1641.5
DCLK1	1613.95
ZC2HC1A	1595.91
SMARCA4	1591
MRPL49	1574.5
RAB11A;RAB11B	1539.28
RPL13A;RPL13AP3	1531.92
NDUFS8	1503.87
RPSA;RPSA2	1492.4
DCAKD	1448.41
TP53I11	1412.62
RTN1	1393.1
CBX8	1369.91
SF3B1	1359.23
PSMD14	1353.34
RPS8	1344.61
HARS1	1322.01
NOLC1	1310.08
RPL19	1281.17
HSPA4	1272.3
PRPSAP1;PRPSAP2	1238.73
CMAS	1216.64
PFKM	1184.44
MIF	1164.91
IGF2BP1	1155.2
CDSN	1154.6
TNPO1	1141.77
BRK1	1136.36
CPA4	1131.8
RAB3B;RAB3C	1103.02
IQGAP1	1080.68
CRIPT	1076.82
TGFBI	1061.03
CSE1L	1033.56
RACK1	1022.85
RFC5	1012.35
MPDU1	995.357
MSH6	982.503
RAB18	936.023
CLTA	929
ABI2	922.565
DDX3X	921.64
ACADVL	918.965
APMAP	908.89
RAB10	904.32
NDUFV1	884.91
EDIL3	871.72
RPL10A	859
POU3F1;POU3F2;POU3F3;POU5F1;POU5F1B	858.731
VDAC1	826.577
NEURL4	778.12
DPYSL4	776.927
SRSF9	766.006
EIF2B4	763.279
CKAP5	761.227
MOGS	734.95
DACH1	706.45
KRT18	665.45
MTA1	659.817
PSMD1	645.78
COPS8	642.58
PFKL	605.94
TARDBP	600.35
GSDMA	592.66
RPN1	590.9
BAIAP2	563.217
DCTN1	556.4
CORO1C	541.305
CD2BP2	538.851
SRSF4;SRSF5;SRSF6	529.531
AHCTF1	523.035
VTN	517.875
DDX21	474.741
CLU	456.34
RCC2	420.272
CLTB	414.705
PSMD12	414.57
SMNDC1	410.193
ACTN4	402.64
CDK5RAP3	400.435
MCM3	396.91
NCKAP1	373.92
MRPL13	361.716
ITGA2	289.283
MRPL43	285.977
IGLC2;IGLC3	227.3
EIF3K	190.31
ATP1B1	183.408
ARF4	170.4
RPL4	169.4
SPTBN1	148
PLPP3	131.08
CTSD	113.97
PFN1	96.48
DYNLL1	90
GOT2	68.285
ACTR3	66.071
SF3B4	30.911
PSMD11	26.4
PDIA3	10.34
MYEF2	-4.901
UBE2N	-13.87
SART1	-31.76
TUFM	-45.8
COPE	-55.46
NAP1L4	-76.01
YWHAQ	-82.429
RPS15	-129.7
SMARCD1	-135.8
DNAJB11	-146.14
YBX1	-170
PRPF6	-174.51
SF3B6	-188.44
RAB2A	-194.6
DLAT	-212.784
PSMB6	-324.25
PRSS3	-353.17
PSMB5	-425.2
PAFAH1B2	-426.24
SLC1A3	-441.21
PPP2R1A	-469.42
ATP2A2	-471.78
TIMM13	-520.91
IPO5	-544.48
CST1;CST4	-562.827
MCM6	-613.03
NDUFB4	-626.44
MTHFD1	-654.06
NDUFS4	-699.83
HSDL1	-763.96
ELAVL3;ELAVL4	-773.45
VDAC2	-795.518
MYO1B	-820.335
NDUFS7	-835.81
DKC1	-874.507
CAPZA1	-912
VPS35	-954.74
EIF3G	-1037.31
ELAVL1	-1049
IGKC	-1083.83
SLC25A11	-1125.98
GAR1	-1139.33
EIF1;EIF1B	-1203.97
FAHD1	-1282.36
MRPL27	-1323.5
SFXN3	-1327.59
UBAP2L	-1350.59
AZGP1	-1352.1
MRPL44	-1359.92
SMARCA5	-1381.4
HNRNPH1;HNRNPH2	-1382
PSMB2	-1434.7
NDUFS1	-1441.36
NOP56	-1460
GSTP1	-1497.76
ALDH2	-1519.6
AP3M1;AP3M2	-1544.58
DSC3	-1679.85
RAB6A;RAB6B	-1688.25
HACD3	-1698.9
MSN	-1723.5
SEC11A	-1789.5
PSMA2	-1901.7
COX7A2	-2048.06
DYNLT1	-2181.31
PRDX2	-2327.4
EIF2S2	-2373.1
HYOU1	-2416.6
DHCR24	-2484.65
CSNK2A1;CSNK2A3	-2517.3
HSPE1	-2653
CYB5R3	-2764.45
MYO6	-2791.39
MRPL45	-2828.71
NCAM1	-2850.9
EDF1	-2858
MTDH	-2881
TRAPPC3	-2912.78
DIMT1	-3013.3
NDUFV2	-3022.6
STAG2	-3043.71
EIF3L	-3336.1
SRGAP1;SRGAP2;SRGAP2B;SRGAP2C	-3411.38
RPS2	-3750.3
AP2B1	-3886.4
RPA3	-4352.5
KPNB1	-4368.97
CDK2AP1	-4383.99
DENR	-4401.33
HSD17B12	-4416.97
RPS24	-4467.4
ALDH3A2	-4468
LETM1	-4476.8
SMARCC1	-4881.89
POLR2E	-5404.7
SLC25A3	-5793.2
NDUFA13	-5883.4
SLC25A1	-5965.3
NDUFA9	-5981.8
HMGN1	-6009
ATP5PF	-6154.3
RPL18	-6688.2
EPB41L3	-7018.4
GDI2	-7255.53
DYNC1H1	-7343
DRAP1	-7353.62
LYAR	-7625.77
NASP	-7722.7
MRPL19	-7958.36
NIPSNAP1	-7995
RAB5A;RAB5B;RAB5C	-8260.22
NCCRP1	-8567.2
STT3A;STT3B	-8574.61
EIF3J	-9030.9
RBBP5	-9315.52
GRN	-9937.5
ADD2	-10138.5
FADS2	-11964.2
NDUFV3	-12176
PIP	-12332.7
DBN1	-12465.5
IDH2	-13266.8
TOP2B	-13266.9
GGCT	-13606.1
VANGL2	-14699.8
NDUFS3	-15939.9
PABPC1	-16172
KARS1	-16306.2
RPL28	-16450.2
BCAS2	-16652.5
NOP58	-16695.1
TPM1	-17265.7
LTF	-18001
SERPINB12	-18129
CTNND1	-18424.8
SGPL1	-19924.5
MYH9	-21441
MAPRE1	-22187.9
MAP1A	-24170.9
DLD	-24599.6
SMARCC2	-25874
MRPL34	-26171.4
DR1	-26384.5
NDUFA2	-26669.7
PPIB	-27952
DSP	-28091
LAMP1	-29169.1
SLC25A6	-29916.4
CYCS	-31602
NACA	-32500.2
KRT80	-32538.1
RPS18	-33430
GTF2F1	-33957.3
ZNF706	-34744.2
PDAP1	-35327
DTD1	-38159.2
SUN2	-39422.6
PKP1	-39684.4
MYO5A	-43990.6
RPS23	-45081
BDH2	-46277.1
HMGN2	-47334.4
EIF5A	-47863.4
PDHB	-51800.7
PPIA	-56677
PHB1	-58950
HMGB1	-68333
DSG1	-68741
KRT78	-72386
UBTF	-83014.2
NDUFB3	-86318.4
NUCKS1	-95535
IGHA1;IGHA2	-113602
JUP	-118353
HRNR	-124028
BAZ1B	-148049
HSPA9	-149680
KRT17	-150349
TUBA4B	-163161
MYL6B	-166108
PHB2	-171610
ZNF350	-172175
HAS1	-207800
MYL12A;MYL12B	-240315
RPL27	-253567
RPS27A;UBA52;UBB;UBC	-366600
CALM1;CALM2;CALM3	-429203
MYH10	-486501
DCD	-495922
APOB	-524490
KRT5	-604250
GIPC1	-613400
MYL6	-683201
KRT14	-686860
KRT6B	-770887
KRT6A	-782480
ACTA1;ACTC1	-1249680
GIPC2	-2093230
KRT16	-3465220
ACTB;ACTG1	-5555900

## Sheet: PARP1 (Ab - No_Ab)
Gene	Relative Abundance (Ab - No Ab)
ALB	63553000
H1-4	32719000
H1-5	13548900
H1-1	11164900
KRT1	9864600
KRT9	8267100
H2AC21	6162340
KRT10	5595200
H2BC10;H2BC12;H2BC12L;H2BC13;H2BC14;H2BC15;H2BC18;H2BC5;H2BC9	3527280
SFPQ	3521030
KRT2	3390200
ALYREF	3166247
RPS19	3105440
S100A8	3082344
TUBA1A	2975740
H1-10	2889070
S100A9	2751569
H2AZ1;H2AZ2	2357600
VIM	2095120
EEF1A2	1825790
TUBB3	1748650
MAP1B	1541500
H3-3B;H3-4;H3C12;H3C13	1428650
H4C16	1411709
GAPDH	1367101
RPS25	1348220
HSP90AA1	1270744
HBA2	1.24835e+06
EEF1A1;EEF1A1P5	1233050
PSMA4	1182124
SRP14	1169820
RPS7	1131537
CCT5	1065690
PARP1	1060966
HNRNPD	1006270
HBB;HBD	1004123
A2M	931995
CIRBP	931554
HP1BP3	923361
NONO	869106
MAP1LC3A	862552
H2AC12;H2AC14;H2AC17;H2AC19;H2AC20;H2AC25;H2AC6;H2AC7;H2AC8;H2AJ	848420
MARK1	797150
RPL38	758744
ATP5PO	731687
SNRPD3	690804
ILF3	654588
AFP	629900
CALML5	610368
FUS	605526
RPL35	591054
RPS10	589069
TUBB	583192
SNRPD2	577056
RPL9P9	531866
HNRNPA1	515320
RPS20	514931
NPM1	472245
ITIH2	464761
SNRPB;SNRPN	458341
HNRNPA2B1	445902
TUBB2A	443831
RBMX	426546
HSPA8	409090
HNRNPR	406063
H2BC26	398854
SRP9	394939
NUDT21	386234
HNRNPA0	377931
RPS3	376264
HNRNPU	353045
RPS4X	340691
KHDRBS1	337950
CSTA	335428
H1-0	335385
ALDOA	329752
SNRPA	328739
RTN3	328692
HSPD1	314380
SLK	309723
RPL22	302060
HNRNPC	295910
NCL	294889
IGHG1	294550
MATR3	291043
RPL23A	282300
HADHA	272053
PSIP1	271443
RPL12	269855
HMGA1	266280
YWHAE	266069
RPS14	261777
DPYSL2	261442
GNAI1;GNAI2;GNAI3	260425
HSPA5	258400
DDX5	254958
RAN	254193
SEPTIN2	253509
ILF2	253238
EWSR1	252566
DCX	252488
SERPINC1	251065
HMGA2	242297
POLDIP3	237052
LMNB1	225538
HNRNPK	223706
MECP2	222213
SNRPD1	217871
HMGB2	215015
MARCKS	210170
RALY	208540
PRPF19	207243
FAU	205840
NME1	205302
FHL1	204100
CCT2	203494
RPLP2	200563
TRAP1	198335
HSP90B1	197195
TFAM	197046
RPS3A	195281
SEPTIN11	189633
HMGB3	189596
NUMA1	188715
RPL11	188502
RAC1	183618
XRCC5	183081
SLIRP	181010
U2AF2	175176
XRCC6	172281
RPS16	168887
CCT8	167549
PSMA1	164091
PSPC1	163912
HNRNPA3	162021
RTRAF	160710
HSPA7	160690
HSP90AB1	159366
TUBB2B	157193
NAA50	155828
CDK1	155208
TOP1	152320
CDC5L	150162
RPL39;RPL39P5	149260
HNRNPM	143422
RPL31	143319
RPS13	142146
EEF1B2	141445
TMPO	140398
S100A7	137451
HSP90AB2P	136457
NDUFS5	131833
SELENOH	130816
CCT6A	130052
RTN4	129361
MAP2	128803
SNRPE	126442
CTSC	126191
CCT7	125635
VCP	123958
YY1	123382
KPLCE	120490
TXN	117152
DEK	115900
CCT3	113333
MAP4	111443
SYNCRIP	109981
RPL3	106046
SEPTIN3	105852
SLC25A4	105838
ENO1	105390
NUSAP1	103569
EEF1D	102881
SERPINB3	102448
SET	102168
PSMA7	102075
LRRC59	100105
SARNP	99732
PGK1	98999.1
SLC25A5	98435
FLNB	97081.9
HADHB	97075
SERBP1	96611.8
RPL26	95592
SEPTIN9	94341
SUB1	93197
AHCY	93157.8
RPL5	92887
RAB1A	91930
HSPB1	91871
C3	91119
EIF3C;EIF3CL	90110.1
CCT4	90044
TUBB4B	88694
FUBP1	86581
HDGFL2	86381.4
RUVBL2	86067.9
DPY30	85600
RPL24	85208.6
NIPSNAP2	84453
CHMP2A	83183.8
CCAR2	83160
SERPINF2	82708.3
RBBP4	82082.8
FAM98B	81853.7
CEP170	80185.9
ATP5ME	79887.7
RPL17	79710.2
ELOB	79125
DHX9	78769
RPL13	78590
GSN	78085.3
EZR	78034
RPS6	76723.8
TMA7;TMA7B	74014.3
ATP5F1C	72605
CFL1	72136
KLHDC10	71508
ATP5F1B	70411
CHAMP1	69693.3
BLMH	67556.2
CRMP1	66734
ATP5F1A	64636
YWHAZ	64572.9
NAP1L1	64346
FABP5	64154
CAPRIN1	63975
CLTC	63279
RPL7	62633.6
PKM	61935.7
RUVBL1	61169
CANX	61050
ACTR1A	60508
BANF1	60488.8
LANCL1	58953.7
SSRP1	58489.1
HSPA1A;HSPA1B	58329
BASP1	58071
XRCC1	56936
MORF4L2	56200.2
ZNF346	56010.5
PRDX1	55776
FLG2	55512
PIAS2;PIAS3	54518.8
SMARCB1	54131
GTF2I	53673.9
PUF60	53549.6
SNRPC	53247.7
FLNA	52680
ANXA2	52014
HAL	50156.1
REEP2	50104.1
DDB1	49783
LGALS7B	49491.6
IARS1	49316
MRPL46	49246.5
PRKCSH	48882.1
SSBP1	48349.4
TCP1	48310.2
PABPN1	48147.1
RPL6	47638.6
PSMD8	47524.7
ATP5MG	47050.7
RPL21	47032
RPL23	47003
TRMT10C	46826.3
PSMA6	46722.6
PTBP1	46412.2
SKP1	46259
RPL34	45277.7
SCML2	45098.1
DCTN2	44625.2
PSMA5	44325.3
HNRNPDL	42877
ABI1	42853.1
MARCKSL1	42367.3
TRIM28	42356.9
EIF3E	42060.1
CYC1	42018
PCBP2	41894.8
ZYX	41611.7
C11orf98	40847.8
RBM14	39586
MACROH2A1	38465.2
TMEM43	38116.8
EFTUD2	37734.5
ABHD12	37684
RPL7A	37559
DDX6	36626.2
CHCHD1	36458.2
DPYSL5	36359.2
MAP1LC3B;MAP1LC3B2	35711.4
SNRPF	35420.6
ARG1	35103
PSMC4	34562.7
MCM7	34378.7
DDX1	34258
SEPTIN5	34056.5
TFG	33740.2
CCDC124	33704.9
RPS5	33601.6
RPS15A	33566
WBP11	33214.6
COL1A1	32341.4
MCM4	32219.5
EIF4A1	32167.2
BCL7A	32096.2
KIF2A	31538.1
RPS29	31250.9
PHGDH	30731.6
PRPF4	30309.3
ATP5PB	29972.6
ELOC	29752
RTCB	29610.6
G3BP1	29594.4
HMGN4	29463.8
ATP5PD	29458.8
PDIA6	29370.2
MACROH2A2	28980
MRPL14	28923.4
SNRPG;SNRPGP15	28721.9
SERPINH1	28276.7
EIF3F	28225
EEF1G	26961
RPS17	26929.9
HNRNPAB	26876
CALR	26540
C1QBP	26216.7
TMED9	25895
PSMC3	25850.6
PSMC5	25777.2
INA	25751.6
NAT10	25689.5
PSMB1	25653.9
CAT	25613.2
SF3A2	25450.2
NFIB	25106.6
RPLP1	25021.6
RFC4	24957
GNAO1	24926.4
KHSRP	24843.8
FBL	24741
SRSF3	24645.5
NDUFA5	24604.4
ZNF787	24569.2
GLUD1	24395.3
TUBA4A	24198.3
FASN	23934.4
ATAD3A	23848.4
TGM3	23250.2
LSM3	23228.5
LDHB	23207
ZNF207	23111.5
PCMT1	22944.6
HSD17B4	22836.4
MARK2	22706.6
GAP43	22654.4
RPLP0	22617
ARPC4	22581.7
GLYR1	22527.2
HNRNPL	22394
TUSC3	22349.1
RPL27A	22196.5
PTBP2	22163.5
PRKDC	22131.1
MEST	21900.8
KRAS;NRAS	21896.4
SYT1	21856.5
LYZ	21793.8
CPSF7	21608.2
RAP1A;RAP1B	21576
CAND1	21275
DPYSL3	20905.9
MYC	20798
PRPF3	20701.8
KRT77	20656.2
CASP14	20574.9
SSR4	20359
PSMC2	20104.6
SNRPB2	19734.7
HCFC1	19704.5
PAM16	19572.8
RPL37A	19432
CHTOP	19376.8
PGRMC1	19062.6
TMEM35A	18992.4
BCAP31	18754.1
NDUFB10	18291.4
ARPC5	18210.8
AP2S1	18168.9
LIG3	18156.3
PSMB3	17884.3
APEX1	17877.9
SEPTIN7	17873.9
SDHA	17794.2
LDHA	17700.1
ARL8A	17686.5
DDOST	17531.4
RPL30	17291.7
PSMD3	17056.5
SNRPA1	17051.7
CHD4	17040.2
DDX17	17037.1
PCBP1	17005.7
RPS9	16996.3
P4HB	16994
ADD1	16888.2
PSMA3	16733.4
DYNC1I2	16686.5
LBR	16362.8
CS	16267.2
SF3A3	16169.6
YWHAG	16045.8
FARSA	15988.5
FLOT1	15856.8
FN1	15755.2
NES	15723.6
CBX3	15698.7
RARS1	15634.4
CKB	15592.7
HDGF	15357.7
CKAP4	15326
MAPT	15124.5
DDX39B	15109.9
DYNC1LI1	15093
TIA1	15086.8
PAICS	15067
ITIH4	14955.1
GNB1	14746.3
PHIP	14712.1
GANAB	14696.4
ST13;ST13P4	14462.9
SAP30BP	14113.2
TRIR	13220.9
MDH2	13081.3
CRIP2	12920.7
ARGLU1	12874.4
STMN1	12715.6
DYNLRB1	12544.2
PLRG1	12382.2
BAP18	12303.3
PRPF8	12223.6
WDR82	12109.7
COX5B	12053.5
MT-ATP6	11966.7
SNRNP200	11776.5
VAPA	11754.1
CBX5	11573.6
SSR1	11509.5
PPP1CA	11187.2
SNRNP40	11031.4
HDGFL3	10976
SF3A1	10856
PSMB7	10689.4
RPA2	10633.3
MAP1S	10561.1
MCM5	10461.6
DNAJA1	10400.1
EIF2S3	10384
BTF3L4	10219.5
RAD23B	10200.4
LMNA	10185.9
FEN1	10156.9
PSMC1	9916.3
BUB3	9430.7
PPP2CA;PPP2CB	9375.1
RALA	9364.88
SHMT2	9342.3
PTMS	9326.66
CAP1	9321.04
ERH	9305.28
SRSF2;SRSF8	9116.4
EIF3H	9087.1
QARS1	9019.12
PSMC6	8978.3
TKTL2	8912.07
DSC1	8733
SPTAN1	8647.5
CSTF2	8568.23
FKBP3	8562.6
MCM2	8437.8
WDR5	8339.2
AIMP1	8253
ATP5MF	8170.8
CYFIP1	8153.9
MKI67	8143.19
DYNLL2	8111
RNF2	8088.19
C7orf50	8088
MRPL12	7965.6
HDAC2	7962.2
HK1	7958.98
PHF6	7950.83
CTNNB1	7795.8
QKI	7597.3
ARF1;ARF3	7557.2
BRD3	7494.19
SMARCE1	7465.1
ANP32A	7312.59
RPL29	7307.8
PYCR1	7146.8
CALU	7044.9
PSMD2	7016.72
ACAT1	7014.56
SNRNP70	6954.56
EIF3I	6917.3
SFXN1	6863.6
SF1	6823.07
SRSF1	6715.3
NDUFA6	6652.2
GTF2F2	6611.03
ACOT9	6503.3
NDUFA7	6397.09
HNRNPH3	6386.4
TPI1	6306.51
PA2G4	6269.88
DLST	6231
FLNC	6228.5
ALPG;ALPP	5966.56
ACTL6A	5875.5
DNAJC19	5790.03
ATP5F1D	5764.2
SCCPDH	5750.6
RAI14	5684.7
U2AF1	5485.69
MRPL41	5311.4
SPIN1	5283.88
MT-CO2	5149.93
VDAC3	5125.36
SNU13	4989.45
RBM39	4920.13
SF3B3	4835.35
CAPZA2	4827
SF3B2	4794.93
CPSF6	4785.85
DCTN3	4744.68
CRBN	4697.15
UQCRQ	4661
TPM3	4629
GET3	4592.83
SSB	4523.6
LMNB2	4500.9
PSMD4	4281.23
EIF5B	4204
RSL1D1	4081.9
PSMB4	4037.35
POTEA;POTEB;POTEB2;POTEB3;POTEC;POTEG;POTEH;POTEM	3993.8
RPL10	3985.2
PDIA4	3931.39
CAPZB	3923.3
ATP1A3	3891.6
GFAP	3839.91
GNG2	3828.7
TGM1	3822.63
MARK3	3745.89
PSMD13	3662.2
MPZ	3655.24
MSH2	3654.64
RCN2	3653.97
EEF2	3574.6
FLOT2	3493.94
EFNB1	3466.3
MTA2	3389.3
BTF3	3368.94
CBX1	3297.11
ATP5MK	3254.15
DARS1	3218.6
RCN1	3088.5
RPS11	3050.8
CENPV	2935.4
ENY2	2863.39
SRSF7	2825.6
RPN2	2748.7
EPRS1	2715.08
VRK1	2656.82
KIF5B	2646.6
AP2A2	2628.53
SAFB	2595.04
CHMP4B	2469.32
ARPC2	2367.23
SERPINF1	2360.56
API5	2270.26
ARPC5L	2210.56
PHF5A	2190.52
USP39	2185.75
DYNC1LI2	2108.5
CDC42	2090.53
SH3PXD2A;SH3PXD2B	2088.79
HSD17B10	2085.52
SSBP3	2073.23
EEF1E1	2067.58
LLPH	2061.09
AP2M1	2030.82
CDC73	2024.82
SRP72	2012.31
PSMD7	1992.06
RFC2	1945.84
DRG1	1931.23
RCC1	1928.32
CGGBP1	1907.03
RPL8	1888.2
RAMAC;RAMACL	1863.21
SND1	1845.34
ARPP19	1823.38
HTRA1	1790.66
DPM1	1774.68
LCN1	1755.71
HPX	1743.5
EIF2S1	1736.52
KDM1A	1641.5
DCLK1	1613.95
ZC2HC1A	1595.91
SMARCA4	1591
MRPL49	1574.5
RAB11A;RAB11B	1539.28
RPL13A;RPL13AP3	1531.92
NDUFS8	1503.87
RPSA;RPSA2	1492.4
DCAKD	1448.41
TP53I11	1412.62
RTN1	1393.1
CBX8	1369.91
SF3B1	1359.23
PSMD14	1353.34
RPS8	1344.61
HARS1	1322.01
NOLC1	1310.08
RPL19	1281.17
HSPA4	1272.3
PRPSAP1;PRPSAP2	1238.73
CMAS	1216.64
PFKM	1184.44
MIF	1164.91
IGF2BP1	1155.2
CDSN	1154.6
TNPO1	1141.77
BRK1	1136.36
CPA4	1131.8
RAB3B;RAB3C	1103.02
IQGAP1	1080.68
CRIPT	1076.82
TGFBI	1061.03
CSE1L	1033.56
RACK1	1022.85
RFC5	1012.35
MPDU1	995.357
MSH6	982.503
RAB18	936.023
CLTA	929
ABI2	922.565
DDX3X	921.64
ACADVL	918.965
APMAP	908.89
RAB10	904.32
NDUFV1	884.91
EDIL3	871.72
RPL10A	859
POU3F1;POU3F2;POU3F3;POU5F1;POU5F1B	858.731
VDAC1	826.577
NEURL4	778.12
DPYSL4	776.927
SRSF9	766.006
EIF2B4	763.279
CKAP5	761.227
MOGS	734.95
DACH1	706.45
KRT18	665.45
MTA1	659.817
PSMD1	645.78
COPS8	642.58
PFKL	605.94
TARDBP	600.35
GSDMA	592.66
RPN1	590.9
BAIAP2	563.217
DCTN1	556.4
CORO1C	541.305
CD2BP2	538.851
SRSF4;SRSF5;SRSF6	529.531
AHCTF1	523.035
VTN	517.875
DDX21	474.741
CLU	456.34
RCC2	420.272
CLTB	414.705
PSMD12	414.57
SMNDC1	410.193
ACTN4	402.64
CDK5RAP3	400.435
MCM3	396.91
NCKAP1	373.92
MRPL13	361.716
ITGA2	289.283
MRPL43	285.977
IGLC2;IGLC3	227.3
EIF3K	190.31
ATP1B1	183.408
ARF4	170.4
RPL4	169.4
SPTBN1	148
PLPP3	131.08
CTSD	113.97
PFN1	96.48
DYNLL1	90
GOT2	68.285
ACTR3	66.071
SF3B4	30.911
PSMD11	26.4
PDIA3	10.34
